# Supplementary material for: Heterogeneous efflux pump expression underpins phenotypic resistance to antimicrobial peptides
Source: eLife. 2025 Jul 3;13:RP99752. doi: 10.7554/eLife.99752 (PMC12226021; doi:10.7554/eLife.99752)
Supplement: Figure 3—source data 2. — Gene name and product, cluster and accumulator phenotype it belongs to, its log2 fold change compared with the transcript copy number measured of untreated bacteria. These data are reported only for the 1,563 genes with significant differential expression in at least one of either low, 1:1 mix, or high accumulators compared to untreated bacteria. [file elife-99752-fig3-data2.xlsx]

## Sheet: All Data
gene	Gene product	cluster	cell.class	logFC
accA	Acetyl-coenzyme A carboxylase carboxyl transferase subunit alpha	1	high	-0.556741
accA	Acetyl-coenzyme A carboxylase carboxyl transferase subunit alpha	1	1:1 mix	-0.407048
accA	Acetyl-coenzyme A carboxylase carboxyl transferase subunit alpha	1	low	-0.159724
accB	Biotin carboxyl carrier protein of acetyl-CoA carboxylase	2	low	0.539623
accB	Biotin carboxyl carrier protein of acetyl-CoA carboxylase	2	high	0.936242
accB	Biotin carboxyl carrier protein of acetyl-CoA carboxylase	2	1:1 mix	0.569609
accC	Biotin carboxylase	2	low	0.479668
accC	Biotin carboxylase	2	high	0.865892
accC	Biotin carboxylase	2	1:1 mix	0.498787
accD	Acetyl-coenzyme A carboxylase carboxyl transferase subunit beta	3	low	0.408291
accD	Acetyl-coenzyme A carboxylase carboxyl transferase subunit beta	3	high	1.47198
accD	Acetyl-coenzyme A carboxylase carboxyl transferase subunit beta	3	1:1 mix	0.826447
aceB	Malate synthase A	1	1:1 mix	0.115791
aceB	Malate synthase A	1	high	-0.251047
aceB	Malate synthase A	1	low	0.398656
aceF	Dihydrolipoyllysine-residue acetyltransferase component of pyruvate dehydrogenase complex	3	low	-0.0943473
aceF	Dihydrolipoyllysine-residue acetyltransferase component of pyruvate dehydrogenase complex	3	high	0.532956
aceF	Dihydrolipoyllysine-residue acetyltransferase component of pyruvate dehydrogenase complex	3	1:1 mix	0.216282
aceK	Isocitrate dehydrogenase kinase/phosphatase	2	high	-0.105393
aceK	Isocitrate dehydrogenase kinase/phosphatase	2	low	0.406826
aceK	Isocitrate dehydrogenase kinase/phosphatase	2	1:1 mix	0.118854
ackA	Acetate kinase	1	1:1 mix	-0.432835
ackA	Acetate kinase	1	high	-0.997696
ackA	Acetate kinase	1	low	-0.121499
acnB	Aconitate hydratase B	2	high	0.307843
acnB	Aconitate hydratase B	2	low	0.480229
acnB	Aconitate hydratase B	2	1:1 mix	0.274284
acpH	Acyl carrier protein phosphodiesterase	1	1:1 mix	-0.468088
acpH	Acyl carrier protein phosphodiesterase	1	high	-0.993065
acpH	Acyl carrier protein phosphodiesterase	1	low	-0.22519
acpP	Acyl carrier protein	1	1:1 mix	-0.373576
acpP	Acyl carrier protein	1	high	-0.426077
acpP	Acyl carrier protein	1	low	-0.316927
acpS	Holo-[acyl-carrier-protein] synthase	1	1:1 mix	-0.418464
acpS	Holo-[acyl-carrier-protein] synthase	1	high	-1.04755
acpS	Holo-[acyl-carrier-protein] synthase	1	low	-0.2187
acrB	Multidrug efflux pump subunit AcrB	2	low	0.164257
acrB	Multidrug efflux pump subunit AcrB	2	high	0.571172
acrB	Multidrug efflux pump subunit AcrB	2	1:1 mix	0.275872
ada	Bifunctional transcriptional activator/DNA repair enzyme Ada	1	1:1 mix	-0.549847
ada	Bifunctional transcriptional activator/DNA repair enzyme Ada	1	high	-0.777872
ada	Bifunctional transcriptional activator/DNA repair enzyme Ada	1	low	-0.538569
add	Adenosine deaminase	2	high	0.392472
add	Adenosine deaminase	2	low	0.810664
add	Adenosine deaminase	2	1:1 mix	0.758854
adhP	Alcohol dehydrogenase, propanol-preferring	3	low	-0.146275
adhP	Alcohol dehydrogenase, propanol-preferring	3	high	0.364193
adhP	Alcohol dehydrogenase, propanol-preferring	3	1:1 mix	0.0608472
aegA	Putative oxidoreductase AegA	3	low	0.292982
aegA	Putative oxidoreductase AegA	3	high	1.00424
aegA	Putative oxidoreductase AegA	3	1:1 mix	0.829368
agp	Glucose-1-phosphatase	1	1:1 mix	-0.506787
agp	Glucose-1-phosphatase	1	high	-0.629436
agp	Glucose-1-phosphatase	1	low	-0.323593
ahpC	Alkyl hydroperoxide reductase C	2	low	0.0170642
ahpC	Alkyl hydroperoxide reductase C	2	high	0.604092
ahpC	Alkyl hydroperoxide reductase C	2	1:1 mix	0.119951
ahpF	Alkyl hydroperoxide reductase subunit F	2	low	0.17964
ahpF	Alkyl hydroperoxide reductase subunit F	2	high	0.80644
ahpF	Alkyl hydroperoxide reductase subunit F	2	1:1 mix	0.271412
ahr	Aldehyde reductase Ahr	1	1:1 mix	-0.0950783
ahr	Aldehyde reductase Ahr	1	high	-0.458842
ahr	Aldehyde reductase Ahr	1	low	-0.218849
alaE	L-alanine exporter AlaE	3	low	-0.157754
alaE	L-alanine exporter AlaE	3	high	1.88617
alaE	L-alanine exporter AlaE	3	1:1 mix	0.999596
alaS	Alanine--tRNA ligase	2	low	0.595414
alaS	Alanine--tRNA ligase	2	high	0.678073
alaS	Alanine--tRNA ligase	2	1:1 mix	0.562823
aldB	Aldehyde dehydrogenase B	4	high	-1.6809
aldB	Aldehyde dehydrogenase B	4	low	-0.356235
aldB	Aldehyde dehydrogenase B	4	1:1 mix	-0.814912
alkB	Alpha-ketoglutarate-dependent dioxygenase AlkB	4	high	-1.49011
alkB	Alpha-ketoglutarate-dependent dioxygenase AlkB	4	low	-0.686033
alkB	Alpha-ketoglutarate-dependent dioxygenase AlkB	4	1:1 mix	-0.742116
allA	Ureidoglycolate lyase	5	low	-1.50955
allA	Ureidoglycolate lyase	5	high	-0.444706
allA	Ureidoglycolate lyase	5	1:1 mix	-1.7911
allR	HTH-type transcriptional repressor AllR	3	low	-0.0967585
allR	HTH-type transcriptional repressor AllR	3	high	1.20057
allR	HTH-type transcriptional repressor AllR	3	1:1 mix	0.548274
alsR	HTH-type transcriptional regulator RpiR	2	high	0.314155
alsR	HTH-type transcriptional regulator RpiR	2	low	0.794689
alsR	HTH-type transcriptional regulator RpiR	2	1:1 mix	0.380093
alx	Putative membrane-bound redox modulator Alx	3	low	-0.118696
alx	Putative membrane-bound redox modulator Alx	3	high	1.71533
alx	Putative membrane-bound redox modulator Alx	3	1:1 mix	1.07341
amiA	N-acetylmuramoyl-L-alanine amidase AmiA	3	low	0.0519841
amiA	N-acetylmuramoyl-L-alanine amidase AmiA	3	high	1.50207
amiA	N-acetylmuramoyl-L-alanine amidase AmiA	3	1:1 mix	0.642108
amiB	N-acetylmuramoyl-L-alanine amidase AmiB	2	low	0.291648
amiB	N-acetylmuramoyl-L-alanine amidase AmiB	2	high	0.435916
amiB	N-acetylmuramoyl-L-alanine amidase AmiB	2	1:1 mix	0.200875
amiC	N-acetylmuramoyl-L-alanine amidase AmiC	3	low	0.678533
amiC	N-acetylmuramoyl-L-alanine amidase AmiC	3	high	1.4949
amiC	N-acetylmuramoyl-L-alanine amidase AmiC	3	1:1 mix	1.04588
amn	AMP nucleosidase	1	1:1 mix	-0.195062
amn	AMP nucleosidase	1	high	-0.412638
amn	AMP nucleosidase	1	low	-0.0884892
ampC	Beta-lactamase	4	high	-0.882257
ampC	Beta-lactamase	4	low	-0.0960963
ampC	Beta-lactamase	4	1:1 mix	-0.0173415
ampG	Anhydromuropeptide permease	2	low	0.14432
ampG	Anhydromuropeptide permease	2	high	1.08836
ampG	Anhydromuropeptide permease	2	1:1 mix	0.217607
ampH	D-alanyl-D-alanine-carboxypeptidase/endopeptidase AmpH	3	low	0.457061
ampH	D-alanyl-D-alanine-carboxypeptidase/endopeptidase AmpH	3	high	0.559862
ampH	D-alanyl-D-alanine-carboxypeptidase/endopeptidase AmpH	3	1:1 mix	0.224153
anmK	Anhydro-N-acetylmuramic acid kinase	3	low	0.226756
anmK	Anhydro-N-acetylmuramic acid kinase	3	high	1.3426
anmK	Anhydro-N-acetylmuramic acid kinase	3	1:1 mix	0.766474
ansB	L-asparaginase 2	1	1:1 mix	-0.505006
ansB	L-asparaginase 2	1	high	-0.66312
ansB	L-asparaginase 2	1	low	-0.244107
apaG	Protein ApaG	1	1:1 mix	-0.213847
apaG	Protein ApaG	1	high	-0.701603
apaG	Protein ApaG	1	low	-0.111689
apaH	Bis(5'-nucleosyl)-tetraphosphatase [symmetrical]	1	1:1 mix	-0.286202
apaH	Bis(5'-nucleosyl)-tetraphosphatase [symmetrical]	1	high	-0.498499
apaH	Bis(5'-nucleosyl)-tetraphosphatase [symmetrical]	1	low	-0.0998058
aphA	Class B acid phosphatase	1	1:1 mix	-0.542825
aphA	Class B acid phosphatase	1	high	-1.15211
aphA	Class B acid phosphatase	1	low	-0.0328755
appA	Periplasmic AppA protein	3	low	0.302715
appA	Periplasmic AppA protein	3	high	1.91762
appA	Periplasmic AppA protein	3	1:1 mix	1.14436
appY	HTH-type transcriptional regulator AppY	4	high	-1.05464
appY	HTH-type transcriptional regulator AppY	4	low	-0.505813
appY	HTH-type transcriptional regulator AppY	4	1:1 mix	-0.928905
apt	Adenine phosphoribosyltransferase	3	high	0.523303
apt	Adenine phosphoribosyltransferase	3	low	0.794621
apt	Adenine phosphoribosyltransferase	3	1:1 mix	0.100225
araC	Arabinose operon regulatory protein	3	low	0.395176
araC	Arabinose operon regulatory protein	3	high	2.25125
araC	Arabinose operon regulatory protein	3	1:1 mix	1.22803
arcA	Aerobic respiration control protein ArcA	3	low	-0.213678
arcA	Aerobic respiration control protein ArcA	3	high	0.446148
arcA	Aerobic respiration control protein ArcA	3	1:1 mix	0.124969
argP	HTH-type transcriptional regulator ArgP	2	low	0.396791
argP	HTH-type transcriptional regulator ArgP	2	high	0.597825
argP	HTH-type transcriptional regulator ArgP	2	1:1 mix	0.408251
argS	Arginine--tRNA ligase	2	low	0.257653
argS	Arginine--tRNA ligase	2	high	0.410943
argS	Arginine--tRNA ligase	2	1:1 mix	0.377877
argT	Lysine/arginine/ornithine-binding periplasmic protein	1	1:1 mix	-0.22096
argT	Lysine/arginine/ornithine-binding periplasmic protein	1	high	-0.631315
argT	Lysine/arginine/ornithine-binding periplasmic protein	1	low	0.379421
ariR	Probable two-component-system connector protein AriR	3	low	-0.0972298
ariR	Probable two-component-system connector protein AriR	3	high	2.18836
ariR	Probable two-component-system connector protein AriR	3	1:1 mix	1.20955
arnB	UDP-4-amino-4-deoxy-L-arabinose--oxoglutarate aminotransferase	1	1:1 mix	-0.256068
arnB	UDP-4-amino-4-deoxy-L-arabinose--oxoglutarate aminotransferase	1	high	-0.864377
arnB	UDP-4-amino-4-deoxy-L-arabinose--oxoglutarate aminotransferase	1	low	-0.160133
arnF	Probable 4-amino-4-deoxy-L-arabinose-phosphoundecaprenol flippase subunit ArnF	4	high	-1.1717
arnF	Probable 4-amino-4-deoxy-L-arabinose-phosphoundecaprenol flippase subunit ArnF	4	low	0.169365
arnF	Probable 4-amino-4-deoxy-L-arabinose-phosphoundecaprenol flippase subunit ArnF	4	1:1 mix	-0.797135
arnT	Undecaprenyl phosphate-alpha-4-amino-4-deoxy-L-arabinose arabinosyl transferase	1	1:1 mix	-0.205836
arnT	Undecaprenyl phosphate-alpha-4-amino-4-deoxy-L-arabinose arabinosyl transferase	1	high	-0.789583
arnT	Undecaprenyl phosphate-alpha-4-amino-4-deoxy-L-arabinose arabinosyl transferase	1	low	0.1124
aroA	3-phosphoshikimate 1-carboxyvinyltransferase	2	high	0.417789
aroA	3-phosphoshikimate 1-carboxyvinyltransferase	2	low	0.826163
aroA	3-phosphoshikimate 1-carboxyvinyltransferase	2	1:1 mix	0.499896
aroE	Shikimate dehydrogenase (NADP(+))	1	1:1 mix	-0.801915
aroE	Shikimate dehydrogenase (NADP(+))	1	high	-1.21001
aroE	Shikimate dehydrogenase (NADP(+))	1	low	-0.569666
aroF	Phospho-2-dehydro-3-deoxyheptonate aldolase, Tyr-sensitive	3	low	-0.373809
aroF	Phospho-2-dehydro-3-deoxyheptonate aldolase, Tyr-sensitive	3	high	1.11119
aroF	Phospho-2-dehydro-3-deoxyheptonate aldolase, Tyr-sensitive	3	1:1 mix	0.568768
aroH	Phospho-2-dehydro-3-deoxyheptonate aldolase, Trp-sensitive	1	1:1 mix	-0.193533
aroH	Phospho-2-dehydro-3-deoxyheptonate aldolase, Trp-sensitive	1	high	-0.337824
aroH	Phospho-2-dehydro-3-deoxyheptonate aldolase, Trp-sensitive	1	low	-0.00378848
aroP	Aromatic amino acid transport protein AroP	3	low	-0.298164
aroP	Aromatic amino acid transport protein AroP	3	high	1.03095
aroP	Aromatic amino acid transport protein AroP	3	1:1 mix	0.538155
artP	Arginine transport ATP-binding protein ArtP	1	1:1 mix	0.177401
artP	Arginine transport ATP-binding protein ArtP	1	high	-0.506421
artP	Arginine transport ATP-binding protein ArtP	1	low	0.39366
artQ	Arginine ABC transporter permease protein ArtQ	1	1:1 mix	-0.111231
artQ	Arginine ABC transporter permease protein ArtQ	1	high	-0.870437
artQ	Arginine ABC transporter permease protein ArtQ	1	low	0.18619
ascB	6-phospho-beta-glucosidase AscB	3	low	-0.285885
ascB	6-phospho-beta-glucosidase AscB	3	high	0.716074
ascB	6-phospho-beta-glucosidase AscB	3	1:1 mix	0.28651
asmA	Protein AsmA	2	low	0.292799
asmA	Protein AsmA	2	high	0.47906
asmA	Protein AsmA	2	1:1 mix	0.24091
asnA	Aspartate--ammonia ligase	5	low	-0.631542
asnA	Aspartate--ammonia ligase	5	high	4.39896
asnA	Aspartate--ammonia ligase	5	1:1 mix	3.32492
asnB	Asparagine synthetase B [glutamine-hydrolyzing]	3	low	0.428953
asnB	Asparagine synthetase B [glutamine-hydrolyzing]	3	high	2.80871
asnB	Asparagine synthetase B [glutamine-hydrolyzing]	3	1:1 mix	1.86106
asnC	Regulatory protein AsnC	3	low	-0.085992
asnC	Regulatory protein AsnC	3	high	0.95722
asnC	Regulatory protein AsnC	3	1:1 mix	0.524474
asnS	Asparagine--tRNA ligase	2	low	0.416716
asnS	Asparagine--tRNA ligase	2	high	0.92002
asnS	Asparagine--tRNA ligase	2	1:1 mix	0.704742
aspS	Aspartate--tRNA ligase	2	high	0.231994
aspS	Aspartate--tRNA ligase	2	low	0.332396
aspS	Aspartate--tRNA ligase	2	1:1 mix	0.337575
astE	Succinylglutamate desuccinylase	4	high	-1.42804
astE	Succinylglutamate desuccinylase	4	low	-1.27715
astE	Succinylglutamate desuccinylase	4	1:1 mix	-1.56808
atpA	ATP synthase subunit alpha	3	low	0.567929
atpA	ATP synthase subunit alpha	3	high	1.32738
atpA	ATP synthase subunit alpha	3	1:1 mix	0.816448
atpB	ATP synthase subunit a	3	low	0.728851
atpB	ATP synthase subunit a	3	high	1.37787
atpB	ATP synthase subunit a	3	1:1 mix	1.0241
atpC	ATP synthase subunit beta	3	low	0.76013
atpC	ATP synthase subunit beta	3	high	1.71127
atpC	ATP synthase subunit beta	3	1:1 mix	1.30247
atpD	ATP synthase subunit c	3	low	0.661294
atpD	ATP synthase subunit c	3	high	1.43792
atpD	ATP synthase subunit c	3	1:1 mix	0.982828
atpE	ATP synthase epsilon chain	3	low	0.830609
atpE	ATP synthase epsilon chain	3	high	1.51489
atpE	ATP synthase epsilon chain	3	1:1 mix	0.869239
atpF	ATP synthase subunit b	3	low	0.743699
atpF	ATP synthase subunit b	3	high	1.48753
atpF	ATP synthase subunit b	3	1:1 mix	1.00896
atpG	ATP synthase gamma chain	3	low	0.658251
atpG	ATP synthase gamma chain	3	high	1.26184
atpG	ATP synthase gamma chain	3	1:1 mix	0.792875
atpH	ATP synthase subunit delta	3	low	0.920395
atpH	ATP synthase subunit delta	3	high	1.45083
atpH	ATP synthase subunit delta	3	1:1 mix	0.863455
atpI	ATP synthase protein I	3	low	1.03007
atpI	ATP synthase protein I	3	high	1.39161
atpI	ATP synthase protein I	3	1:1 mix	0.929679
avtA	Valine--pyruvate aminotransferase	1	1:1 mix	-0.000441357
avtA	Valine--pyruvate aminotransferase	1	high	-0.38598
avtA	Valine--pyruvate aminotransferase	1	low	0.282745
azoR	FMN-dependent NADH:quinone oxidoreductase	5	high	2.7159
azoR	FMN-dependent NADH:quinone oxidoreductase	5	low	2.81121
azoR	FMN-dependent NADH:quinone oxidoreductase	5	1:1 mix	3.51053
bacA	Undecaprenyl-diphosphatase	2	low	0.0427727
bacA	Undecaprenyl-diphosphatase	2	high	0.686762
bacA	Undecaprenyl-diphosphatase	2	1:1 mix	0.314017
bamB	Outer membrane protein assembly factor BamB	2	low	0.177036
bamB	Outer membrane protein assembly factor BamB	2	high	0.369205
bamB	Outer membrane protein assembly factor BamB	2	1:1 mix	0.0946898
bamC	Outer membrane protein assembly factor BamC	2	low	0.344622
bamC	Outer membrane protein assembly factor BamC	2	high	0.545279
bamC	Outer membrane protein assembly factor BamC	2	1:1 mix	0.24675
bamD	Outer membrane protein assembly factor BamD	2	high	0.155515
bamD	Outer membrane protein assembly factor BamD	2	low	0.363373
bamD	Outer membrane protein assembly factor BamD	2	1:1 mix	0.317597
bamE	Outer membrane protein assembly factor BamE	2	low	0.228358
bamE	Outer membrane protein assembly factor BamE	2	high	0.746768
bamE	Outer membrane protein assembly factor BamE	2	1:1 mix	0.302604
bax	Protein bax	3	low	0.719125
bax	Protein bax	3	high	1.83908
bax	Protein bax	3	1:1 mix	1.11163
bcsC	Endoglucanase	1	1:1 mix	-0.356263
bcsC	Cellulose synthase operon protein C	1	high	-0.618601
bcsC	Endoglucanase	1	low	-0.288949
bcsE	Cellulose synthase operon protein C	1	1:1 mix	-0.192269
bcsE	Endoglucanase	1	high	-0.743153
bcsE	Cellulose synthase operon protein C	1	low	-0.0895776
bcsQ	Cyclic di-GMP binding protein BcsE	4	high	-2.1293
bcsQ	Cyclic di-GMP binding protein BcsE	4	low	-1.34003
bcsQ	Cyclic di-GMP binding protein BcsE	4	1:1 mix	-1.34546
bepA	Putative cellulose biosynthesis protein BcsQ	2	high	0.311501
bepA	Putative cellulose biosynthesis protein BcsQ	2	low	0.557889
bepA	Putative cellulose biosynthesis protein BcsQ	2	1:1 mix	0.414308
betA	Beta-barrel assembly-enhancing protease	3	high	0.400757
betA	Beta-barrel assembly-enhancing protease	3	low	1.37513
betA	Beta-barrel assembly-enhancing protease	3	1:1 mix	0.38915
betB	Oxygen-dependent choline dehydrogenase	3	high	0.998418
betB	Oxygen-dependent choline dehydrogenase	3	low	1.22672
betB	Oxygen-dependent choline dehydrogenase	3	1:1 mix	0.884776
betI	Betaine aldehyde dehydrogenase	3	low	1.47517
betI	Betaine aldehyde dehydrogenase	3	high	1.59255
betI	Betaine aldehyde dehydrogenase	3	1:1 mix	1.22024
bfd	HTH-type transcriptional regulator BetI	4	high	-1.33236
bfd	HTH-type transcriptional regulator BetI	4	low	-0.733626
bfd	HTH-type transcriptional regulator BetI	4	1:1 mix	-0.954745
bfr	Bacterioferritin-associated ferredoxin	4	high	-1.5031
bfr	Bacterioferritin-associated ferredoxin	4	low	-0.592681
bfr	Bacterioferritin-associated ferredoxin	4	1:1 mix	-0.766226
bglA	Bacterioferritin	3	low	0.617723
bglA	Bacterioferritin	3	high	1.76533
bglA	Bacterioferritin	3	1:1 mix	1.17137
bioC	6-phospho-beta-glucosidase BglA	3	low	0.979821
bioC	6-phospho-beta-glucosidase BglA	3	high	2.61258
bioC	6-phospho-beta-glucosidase BglA	3	1:1 mix	1.95129
bioD	Malonyl-[acyl-carrier protein] O-methyltransferase	5	low	1.44471
bioD	Malonyl-[acyl-carrier protein] O-methyltransferase	5	high	2.29868
bioD	Malonyl-[acyl-carrier protein] O-methyltransferase	5	1:1 mix	2.00772
bisC	Biotin sulfoxide reductase	2	low	0.254718
bisC	Biotin sulfoxide reductase	2	high	0.501403
bisC	Biotin sulfoxide reductase	2	1:1 mix	0.255029
blc	Outer membrane lipoprotein Blc	1	1:1 mix	-0.552648
blc	Outer membrane lipoprotein Blc	1	low	-0.61038
blc	Outer membrane lipoprotein Blc	1	high	-0.494626
bluF	Blue light- and temperature-regulated antirepressor BluF	1	1:1 mix	-0.388018
bluF	Blue light- and temperature-regulated antirepressor BluF	1	high	-0.870678
bluF	Blue light- and temperature-regulated antirepressor BluF	1	low	-0.227427
bolA	DNA-binding transcriptional regulator BolA	1	1:1 mix	-0.43541
bolA	DNA-binding transcriptional regulator BolA	1	low	-0.772097
bolA	DNA-binding transcriptional regulator BolA	1	high	-0.391433
brnQ	Branched-chain amino acid transport system 2 carrier protein	1	1:1 mix	-0.121107
brnQ	Branched-chain amino acid transport system 2 carrier protein	1	high	-0.36724
brnQ	Branched-chain amino acid transport system 2 carrier protein	1	low	0.00399468
bssR	Biofilm regulator BssR	3	low	-0.308952
bssR	Biofilm regulator BssR	3	high	2.21117
bssR	Biofilm regulator BssR	3	1:1 mix	1.08109
bssS	Biofilm regulator BssS	3	low	-0.979629
bssS	Biofilm regulator BssS	3	high	0.325733
bssS	Biofilm regulator BssS	3	1:1 mix	-0.161587
btuD	Vitamin B12 import ATP-binding protein BtuD	1	1:1 mix	0.182283
btuD	Vitamin B12 import ATP-binding protein BtuD	1	high	-0.630556
btuD	Vitamin B12 import ATP-binding protein BtuD	1	low	0.21073
btuE	Thioredoxin/glutathione peroxidase BtuE	1	1:1 mix	0.114841
btuE	Thioredoxin/glutathione peroxidase BtuE	1	high	-0.711677
btuE	Thioredoxin/glutathione peroxidase BtuE	1	low	0.205753
btuR	Corrinoid adenosyltransferase	3	low	0.16617
btuR	Corrinoid adenosyltransferase	3	high	0.788143
btuR	Corrinoid adenosyltransferase	3	1:1 mix	0.683887
can	Carbonic anhydrase 2	2	high	0.134463
can	Carbonic anhydrase 2	2	low	0.71419
can	Carbonic anhydrase 2	2	1:1 mix	0.386301
cbdA	Cytochrome bd-II ubiquinol oxidase subunit 1	3	low	0.421821
cbdA	Cytochrome bd-II ubiquinol oxidase subunit 1	3	high	2.66601
cbdA	Cytochrome bd-II ubiquinol oxidase subunit 1	3	1:1 mix	1.49657
cbdB	Cytochrome bd-II ubiquinol oxidase subunit 2	3	low	0.531094
cbdB	Cytochrome bd-II ubiquinol oxidase subunit 2	3	high	2.76963
cbdB	Cytochrome bd-II ubiquinol oxidase subunit 2	3	1:1 mix	1.72168
cbl	Protein MalY	1	1:1 mix	-0.0151186
cbl	HTH-type transcriptional regulator cbl	1	high	-0.885606
cbl	Protein MalY	1	low	0.0535984
cbpA	Curved DNA-binding protein	1	1:1 mix	-0.398445
cbpA	Curved DNA-binding protein	1	high	-0.669621
cbpA	Curved DNA-binding protein	1	low	-0.402695
cbpM	Chaperone modulatory protein CbpM	1	1:1 mix	-0.438887
cbpM	Chaperone modulatory protein CbpM	1	high	-0.75667
cbpM	Chaperone modulatory protein CbpM	1	low	-0.407145
cca	Multifunctional CCA protein	1	1:1 mix	-0.082175
cca	Multifunctional CCA protein	1	high	-0.509069
cca	Multifunctional CCA protein	1	low	0.00820873
ccmA	Cytochrome c biogenesis ATP-binding export protein CcmA	2	low	0.45025
ccmA	Cytochrome c biogenesis ATP-binding export protein CcmA	2	high	1.00942
ccmA	Cytochrome c biogenesis ATP-binding export protein CcmA	2	1:1 mix	0.89192
ccmF	Cytochrome c-type biogenesis protein CcmF	3	low	0.896642
ccmF	Cytochrome c-type biogenesis protein CcmF	3	high	1.12686
ccmF	Cytochrome c-type biogenesis protein CcmF	3	1:1 mix	0.567025
ccmH	Cytochrome c-type biogenesis protein CcmH	3	low	-0.048898
ccmH	Cytochrome c-type biogenesis protein CcmH	3	high	1.64171
ccmH	Cytochrome c-type biogenesis protein CcmH	3	1:1 mix	0.600974
cdaR	Carbohydrate diacid regulator	3	low	0.264211
cdaR	Carbohydrate diacid regulator	3	high	1.27119
cdaR	Carbohydrate diacid regulator	3	1:1 mix	0.899747
cdd	Cytidine deaminase	1	1:1 mix	-0.384862
cdd	Cytidine deaminase	1	high	-0.722345
cdd	Cytidine deaminase	1	low	-0.282229
cdh	CDP-diacylglycerol pyrophosphatase	4	high	-1.54211
cdh	CDP-diacylglycerol pyrophosphatase	4	low	-0.984836
cdh	CDP-diacylglycerol pyrophosphatase	4	1:1 mix	-1.10232
cfa	Cyclopropane-fatty-acyl-phospholipid synthase	1	1:1 mix	0.0314498
cfa	Cyclopropane-fatty-acyl-phospholipid synthase	1	high	-0.40764
cfa	Cyclopropane-fatty-acyl-phospholipid synthase	1	low	0.0443508
chaA	Sodium-potassium/proton antiporter ChaA	3	low	0.615546
chaA	Sodium-potassium/proton antiporter ChaA	3	high	3.67428
chaA	Sodium-potassium/proton antiporter ChaA	3	1:1 mix	2.28685
chaC	Glutathione-specific gamma-glutamylcyclotransferase	3	low	-0.547478
chaC	Glutathione-specific gamma-glutamylcyclotransferase	3	high	-0.176067
chaC	Glutathione-specific gamma-glutamylcyclotransferase	3	1:1 mix	-0.373826
cheR	Chemotaxis protein methyltransferase	3	low	0.533316
cheR	Chemotaxis protein methyltransferase	3	high	1.47901
cheR	Chemotaxis protein methyltransferase	3	1:1 mix	0.923267
chpB	Endoribonuclease toxin ChpB	1	1:1 mix	-0.540508
chpB	Endoribonuclease toxin ChpB	1	low	-0.615809
chpB	Endoribonuclease toxin ChpB	1	high	-0.483915
chrR	Quinone reductase	2	low	0.288123
chrR	Quinone reductase	2	high	0.761416
chrR	Quinone reductase	2	1:1 mix	0.426482
citT	Citrate/succinate antiporter	3	low	-0.0190045
citT	Citrate/succinate antiporter	3	high	1.53102
citT	Citrate/succinate antiporter	3	1:1 mix	0.858516
clcA	H(+)/Cl(-) exchange transporter ClcA	1	1:1 mix	-0.53499
clcA	H(+)/Cl(-) exchange transporter ClcA	1	high	-0.856996
clcA	H(+)/Cl(-) exchange transporter ClcA	1	low	-0.478309
clpA	ATP-dependent Clp protease ATP-binding subunit ClpA	2	low	0.371127
clpA	ATP-dependent Clp protease ATP-binding subunit ClpA	2	high	1.15095
clpA	ATP-dependent Clp protease ATP-binding subunit ClpA	2	1:1 mix	0.737135
clpB	Chaperone protein ClpB	3	low	-0.073317
clpB	Chaperone protein ClpB	3	high	1.96281
clpB	Chaperone protein ClpB	3	1:1 mix	1.32895
clsB	Cardiolipin synthase B	2	low	0.20759
clsB	Cardiolipin synthase B	2	high	1.1244
clsB	Cardiolipin synthase B	2	1:1 mix	0.460403
cmk	4-diphosphocytidyl-2-C-methyl-D-erythritol kinase	2	low	0.138102
cmk	Cytidylate kinase	2	high	0.807131
cmk	4-diphosphocytidyl-2-C-methyl-D-erythritol kinase	2	1:1 mix	0.366175
cmoA	Carboxy-S-adenosyl-L-methionine synthase	1	1:1 mix	-0.275239
cmoA	Carboxy-S-adenosyl-L-methionine synthase	1	high	-0.612301
cmoA	Carboxy-S-adenosyl-L-methionine synthase	1	low	-0.203445
cobB	NAD-dependent protein deacylase	1	1:1 mix	0.077965
cobB	NAD-dependent protein deacylase	1	high	-0.552156
cobB	NAD-dependent protein deacylase	1	low	-0.0518125
cof	HMP-PP phosphatase	2	low	0.195864
cof	HMP-PP phosphatase	2	high	0.787828
cof	HMP-PP phosphatase	2	1:1 mix	0.610375
copA	Copper-exporting P-type ATPase	3	low	0.303681
copA	Copper-exporting P-type ATPase	3	high	2.07313
copA	Copper-exporting P-type ATPase	3	1:1 mix	1.07992
corA	Magnesium transport protein CorA	2	low	0.106699
corA	Magnesium transport protein CorA	2	high	0.578767
corA	Magnesium transport protein CorA	2	1:1 mix	0.305736
cpdB	2',3'-cyclic-nucleotide 2'-phosphodiesterase/3'-nucleotidase	1	1:1 mix	-0.243892
cpdB	2',3'-cyclic-nucleotide 2'-phosphodiesterase/3'-nucleotidase	1	high	-0.575508
cpdB	2',3'-cyclic-nucleotide 2'-phosphodiesterase/3'-nucleotidase	1	low	0.0459967
cpxP	Periplasmic protein CpxP	5	low	-0.0396751
cpxP	Periplasmic protein CpxP	5	high	7.28175
cpxP	Periplasmic protein CpxP	5	1:1 mix	5.90994
cpxR	Transcriptional regulatory protein CpxR	1	1:1 mix	-0.0680557
cpxR	Transcriptional regulatory protein CpxR	1	high	-0.354464
cpxR	Transcriptional regulatory protein CpxR	1	low	-0.0811629
cra	Catabolite repressor/activator	3	low	0.460935
cra	Catabolite repressor/activator	3	high	0.565579
cra	Catabolite repressor/activator	3	1:1 mix	0.118017
crp	cAMP-activated global transcriptional regulator CRP	2	low	0.203828
crp	cAMP-activated global transcriptional regulator CRP	2	high	0.328099
crp	cAMP-activated global transcriptional regulator CRP	2	1:1 mix	0.203721
crr	PTS system glucose-specific EIIA component	3	low	-0.395966
crr	PTS system glucose-specific EIIA component	3	high	0.0533955
crr	PTS system glucose-specific EIIA component	3	1:1 mix	-0.121053
csgC	Curli assembly protein CsgC	4	high	-2.49195
csgC	Curli assembly protein CsgC	4	low	-1.27251
csgC	Curli assembly protein CsgC	4	1:1 mix	-0.82462
csgD	CsgBAC operon transcriptional regulatory protein	4	high	-1.76877
csgD	CsgBAC operon transcriptional regulatory protein	4	low	-0.464953
csgD	CsgBAC operon transcriptional regulatory protein	4	1:1 mix	-1.34913
csgE	Curli production assembly/transport component CsgE	4	high	-2.1212
csgE	Curli production assembly/transport component CsgE	4	low	-0.44996
csgE	Curli production assembly/transport component CsgE	4	1:1 mix	-1.6816
csgF	Curli production assembly/transport component CsgF	4	high	-2.42739
csgF	Curli production assembly/transport component CsgF	4	low	-0.536557
csgF	Curli production assembly/transport component CsgF	4	1:1 mix	-1.65461
csgG	Curli production assembly/transport component CsgG	4	high	-1.60294
csgG	Curli production assembly/transport component CsgG	4	low	-0.523009
csgG	Curli production assembly/transport component CsgG	4	1:1 mix	-1.27232
csiE	Stationary phase-inducible protein CsiE	1	1:1 mix	-0.320425
csiE	Stationary phase-inducible protein CsiE	1	high	-0.779798
csiE	Stationary phase-inducible protein CsiE	1	low	0.0880821
csiR	HTH-type transcriptional repressor GlaR	1	1:1 mix	-0.421114
csiR	HTH-type transcriptional repressor GlaR	1	high	-0.633885
csiR	HTH-type transcriptional repressor GlaR	1	low	-0.273811
cspA	Cold shock protein CspA	1	1:1 mix	-0.665764
cspA	Cold shock protein CspA	1	high	-1.23767
cspA	Cold shock protein CspA	1	low	-0.693661
cspB	Cold shock-like protein CspB	4	high	-1.6439
cspB	Cold shock-like protein CspB	4	low	-0.683408
cspB	Cold shock-like protein CspB	4	1:1 mix	-1.16308
cspD	Cold shock-like protein CspD	3	low	-0.406792
cspD	Cold shock-like protein CspD	3	high	1.26392
cspD	Cold shock-like protein CspD	3	1:1 mix	0.445654
cspE	Cold shock-like protein CspE	2	low	0.398009
cspE	Cold shock-like protein CspE	2	high	1.1347
cspE	Cold shock-like protein CspE	2	1:1 mix	0.613221
cspI	Cold shock-like protein CspG	1	1:1 mix	-0.902857
cspI	Cold shock-like protein CspI	1	high	-1.18668
cspI	Cold shock-like protein CspG	1	low	-1.01662
csrA	Carbon storage regulator	1	1:1 mix	-0.605408
csrA	Carbon storage regulator	1	low	-0.848997
csrA	Carbon storage regulator	1	high	-0.832341
cueR	HTH-type transcriptional regulator CueR	2	low	0.283118
cueR	HTH-type transcriptional regulator CueR	2	high	0.689328
cueR	HTH-type transcriptional regulator CueR	2	1:1 mix	0.498783
curA	NADPH-dependent curcumin reductase	1	1:1 mix	-0.255764
curA	NADPH-dependent curcumin reductase	1	high	-0.953018
curA	NADPH-dependent curcumin reductase	1	low	-0.24957
cutA	Divalent-cation tolerance protein CutA	1	1:1 mix	-0.12101
cutA	Divalent-cation tolerance protein CutA	1	high	-0.509097
cutA	Divalent-cation tolerance protein CutA	1	low	0.179437
cydB	Cytochrome bd-I ubiquinol oxidase subunit 2	3	low	-0.0951215
cydB	Cytochrome bd-I ubiquinol oxidase subunit 2	3	high	0.732701
cydB	Cytochrome bd-I ubiquinol oxidase subunit 2	3	1:1 mix	0.288072
cydC	ATP-binding/permease protein CydC	3	high	0.672743
cydC	ATP-binding/permease protein CydC	3	low	0.74871
cydC	ATP-binding/permease protein CydC	3	1:1 mix	0.343123
cydD	ATP-binding/permease protein CydD	2	high	0.458233
cydD	ATP-binding/permease protein CydD	2	low	0.58322
cydD	ATP-binding/permease protein CydD	2	1:1 mix	0.549177
cyoA	Cytochrome bo(3) ubiquinol oxidase subunit 2	2	low	0.479301
cyoA	Cytochrome bo(3) ubiquinol oxidase subunit 2	2	high	0.698928
cyoA	Cytochrome bo(3) ubiquinol oxidase subunit 2	2	1:1 mix	0.49293
cyoB	Cytochrome bo(3) ubiquinol oxidase subunit 1	2	low	0.397938
cyoB	Cytochrome bo(3) ubiquinol oxidase subunit 1	2	high	1.00727
cyoB	Cytochrome bo(3) ubiquinol oxidase subunit 1	2	1:1 mix	0.431145
cyoC	Cytochrome bo(3) ubiquinol oxidase subunit 3	3	low	0.575988
cyoC	Cytochrome bo(3) ubiquinol oxidase subunit 3	3	high	1.45765
cyoC	Cytochrome bo(3) ubiquinol oxidase subunit 3	3	1:1 mix	0.74695
cyoD	Cytochrome bo(3) ubiquinol oxidase subunit 4	3	low	0.155778
cyoD	Cytochrome bo(3) ubiquinol oxidase subunit 4	3	high	1.51526
cyoD	Cytochrome bo(3) ubiquinol oxidase subunit 4	3	1:1 mix	0.630084
cyoE	Protoheme IX farnesyltransferase	2	low	0.283454
cyoE	Protoheme IX farnesyltransferase	2	high	0.908374
cyoE	Protoheme IX farnesyltransferase	2	1:1 mix	0.543775
cysA	Sulfate/thiosulfate import ATP-binding protein CysA	2	high	0.213506
cysA	Sulfate/thiosulfate import ATP-binding protein CysA	2	low	0.400305
cysA	Sulfate/thiosulfate import ATP-binding protein CysA	2	1:1 mix	0.190102
cysB	HTH-type transcriptional regulator CysB	1	1:1 mix	-0.33175
cysB	HTH-type transcriptional regulator CysB	1	high	-0.393853
cysB	HTH-type transcriptional regulator CysB	1	low	-0.249257
cysC	Adenylyl-sulfate kinase	1	1:1 mix	-0.144707
cysC	Adenylyl-sulfate kinase	1	high	-0.850199
cysC	Adenylyl-sulfate kinase	1	low	0.125109
cysD	Sulfate adenylyltransferase subunit 2	1	1:1 mix	-0.0426618
cysD	Sulfate adenylyltransferase subunit 2	1	high	-0.678747
cysD	Sulfate adenylyltransferase subunit 2	1	low	-0.0228521
cysG	Siroheme synthase	2	high	0.501179
cysG	Siroheme synthase	2	low	0.552474
cysG	Siroheme synthase	2	1:1 mix	0.411455
cysJ	Sulfite reductase [NADPH] flavoprotein alpha-component	1	1:1 mix	0.101916
cysJ	Sulfite reductase [NADPH] flavoprotein alpha-component	1	high	-0.338974
cysJ	Sulfite reductase [NADPH] flavoprotein alpha-component	1	low	0.318359
cysK	Cysteine synthase A	1	1:1 mix	0.0771059
cysK	Cysteine synthase A	1	high	-0.380737
cysK	Cysteine synthase A	1	low	0.119617
cysM	Cysteine synthase B	3	high	0.134797
cysM	Cysteine synthase B	3	low	0.57181
cysM	Cysteine synthase B	3	1:1 mix	0.111507
cysN	Sulfate adenylyltransferase subunit 1	1	1:1 mix	-0.0652968
cysN	Sulfate adenylyltransferase subunit 1	1	high	-0.648594
cysN	Sulfate adenylyltransferase subunit 1	1	low	0.0428188
cysQ	3'(2'),5'-bisphosphate nucleotidase CysQ	1	1:1 mix	-0.492272
cysQ	3'(2'),5'-bisphosphate nucleotidase CysQ	1	low	-0.779482
cysQ	3'(2'),5'-bisphosphate nucleotidase CysQ	1	high	-0.507329
cysS	Cysteine--tRNA ligase	2	low	0.589817
cysS	Cysteine--tRNA ligase	2	high	0.745374
cysS	Cysteine--tRNA ligase	2	1:1 mix	0.707892
cysW	Sulfate transport system permease protein CysW	2	high	0.357282
cysW	Sulfate transport system permease protein CysW	2	low	0.386303
cysW	Sulfate transport system permease protein CysW	2	1:1 mix	0.289799
cysZ	Sulfate transporter CysZ	3	low	0.126602
cysZ	Sulfate transporter CysZ	3	high	1.63882
cysZ	Sulfate transporter CysZ	3	1:1 mix	0.853333
cytR	HTH-type transcriptional repressor CytR	2	low	0.528792
cytR	HTH-type transcriptional repressor CytR	2	high	0.667276
cytR	HTH-type transcriptional repressor CytR	2	1:1 mix	0.582415
dacA	D-alanyl-D-alanine carboxypeptidase DacA	2	low	0.311627
dacA	D-alanyl-D-alanine carboxypeptidase DacA	2	high	0.744475
dacA	D-alanyl-D-alanine carboxypeptidase DacA	2	1:1 mix	0.545676
dacC	D-alanyl-D-alanine carboxypeptidase DacC	3	low	0.0720834
dacC	D-alanyl-D-alanine carboxypeptidase DacC	3	high	1.96991
dacC	D-alanyl-D-alanine carboxypeptidase DacC	3	1:1 mix	1.12179
dadA	D-amino acid dehydrogenase	4	high	-0.724775
dadA	D-amino acid dehydrogenase	4	low	-0.0335793
dadA	D-amino acid dehydrogenase	4	1:1 mix	-0.651125
dadX	Alanine racemase, catabolic	4	high	-0.816339
dadX	Alanine racemase, catabolic	4	low	-0.129265
dadX	Alanine racemase, catabolic	4	1:1 mix	-0.651148
dapA	4-hydroxy-tetrahydrodipicolinate synthase	2	high	0.156769
dapA	4-hydroxy-tetrahydrodipicolinate synthase	2	low	0.447613
dapA	4-hydroxy-tetrahydrodipicolinate synthase	2	1:1 mix	0.300082
dapB	4-hydroxy-tetrahydrodipicolinate reductase	3	low	0.138727
dapB	4-hydroxy-tetrahydrodipicolinate reductase	3	high	0.778606
dapB	4-hydroxy-tetrahydrodipicolinate reductase	3	1:1 mix	0.534234
dapD	2,3,4,5-tetrahydropyridine-2,6-dicarboxylate N-succinyltransferase	2	low	0.279503
dapD	2,3,4,5-tetrahydropyridine-2,6-dicarboxylate N-succinyltransferase	2	high	0.425219
dapD	2,3,4,5-tetrahydropyridine-2,6-dicarboxylate N-succinyltransferase	2	1:1 mix	0.22857
dbpA	ATP-dependent RNA helicase DbpA	1	1:1 mix	-0.616177
dbpA	ATP-dependent RNA helicase DbpA	1	high	-1.15857
dbpA	ATP-dependent RNA helicase DbpA	1	low	-0.308289
dcrB	Protein DcrB	3	low	0.413668
dcrB	Protein DcrB	3	high	1.93018
dcrB	Protein DcrB	3	1:1 mix	1.20164
dctA	Aerobic C4-dicarboxylate transport protein	2	low	0.198779
dctA	Aerobic C4-dicarboxylate transport protein	2	high	0.828885
dctA	Aerobic C4-dicarboxylate transport protein	2	1:1 mix	0.366533
dctR	HTH-type transcriptional regulator DctR	4	high	-1.32908
dctR	HTH-type transcriptional regulator DctR	4	low	0.2553
dctR	HTH-type transcriptional regulator DctR	4	1:1 mix	0.148936
dcuA	Anaerobic C4-dicarboxylate transporter DcuA	3	low	-0.168984
dcuA	Anaerobic C4-dicarboxylate transporter DcuA	3	high	0.493261
dcuA	Anaerobic C4-dicarboxylate transporter DcuA	3	1:1 mix	0.0794493
dcuC	Anaerobic C4-dicarboxylate transporter DcuC	5	low	0.418124
dcuC	Anaerobic C4-dicarboxylate transporter DcuC	5	high	1.37495
dcuC	Anaerobic C4-dicarboxylate transporter DcuC	5	1:1 mix	0.0543543
dcyD	D-cysteine desulfhydrase	1	1:1 mix	-0.177887
dcyD	D-cysteine desulfhydrase	1	high	-0.47311
dcyD	D-cysteine desulfhydrase	1	low	-0.222959
ddpA	Probable D,D-dipeptide-binding periplasmic protein DdpA	4	high	-1.64487
ddpA	Probable D,D-dipeptide-binding periplasmic protein DdpA	4	low	-0.286672
ddpA	Probable D,D-dipeptide-binding periplasmic protein DdpA	4	1:1 mix	-0.917308
ddpB	Probable D,D-dipeptide transport system permease protein DdpB	4	high	-1.90691
ddpB	Probable D,D-dipeptide transport system permease protein DdpB	4	low	-0.399753
ddpB	Probable D,D-dipeptide transport system permease protein DdpB	4	1:1 mix	-0.857001
ddpC	Probable D,D-dipeptide transport system permease protein DdpC	4	high	-1.73457
ddpC	Probable D,D-dipeptide transport system permease protein DdpC	4	low	-0.415189
ddpC	Probable D,D-dipeptide transport system permease protein DdpC	4	1:1 mix	-0.817884
ddpD	Probable D,D-dipeptide transport ATP-binding protein DdpD	4	high	-1.64071
ddpD	Probable D,D-dipeptide transport ATP-binding protein DdpD	4	low	-0.402581
ddpD	Probable D,D-dipeptide transport ATP-binding protein DdpD	4	1:1 mix	-0.575729
ddpF	Probable D,D-dipeptide transport ATP-binding protein DdpF	4	high	-1.44461
ddpF	Probable D,D-dipeptide transport ATP-binding protein DdpF	4	low	-0.476884
ddpF	Probable D,D-dipeptide transport ATP-binding protein DdpF	4	1:1 mix	-0.68941
ddpX	D-alanyl-D-alanine dipeptidase	4	high	-1.60862
ddpX	D-alanyl-D-alanine dipeptidase	4	low	-0.23031
ddpX	D-alanyl-D-alanine dipeptidase	4	1:1 mix	-0.902999
dedA	Protein DedA	3	low	0.377258
dedA	Protein DedA	3	high	1.64767
dedA	Protein DedA	3	1:1 mix	0.916996
dedD	Cell division protein DedD	2	low	0.436655
dedD	Cell division protein DedD	2	high	0.861556
dedD	Cell division protein DedD	2	1:1 mix	0.467834
def	Peptide deformylase	1	1:1 mix	-0.189932
def	Peptide deformylase	1	low	-0.35507
def	Peptide deformylase	1	high	-0.209058
degP	Periplasmic serine endoprotease DegP	3	low	0.543939
degP	Periplasmic serine endoprotease DegP	3	high	3.01978
degP	Periplasmic serine endoprotease DegP	3	1:1 mix	1.91785
degQ	Periplasmic pH-dependent serine endoprotease DegQ	1	1:1 mix	-0.261154
degQ	Periplasmic pH-dependent serine endoprotease DegQ	1	high	-0.625097
degQ	Periplasmic pH-dependent serine endoprotease DegQ	1	low	-0.219706
deoB	Phosphopentomutase	3	low	0.00582282
deoB	Phosphopentomutase	3	high	0.433616
deoB	Phosphopentomutase	3	1:1 mix	0.262262
deoD	Purine nucleoside phosphorylase DeoD-type	2	low	0.0936085
deoD	Purine nucleoside phosphorylase DeoD-type	2	high	0.654825
deoD	Purine nucleoside phosphorylase DeoD-type	2	1:1 mix	0.337533
dfp	Coenzyme A biosynthesis bifunctional protein CoaBC	2	high	0.154128
dfp	Coenzyme A biosynthesis bifunctional protein CoaBC	2	low	0.69099
dfp	Coenzyme A biosynthesis bifunctional protein CoaBC	2	1:1 mix	0.400433
dgcZ	Diguanylate cyclase DgcZ	3	low	-0.401222
dgcZ	Diguanylate cyclase DgcZ	3	high	1.06986
dgcZ	Diguanylate cyclase DgcZ	3	1:1 mix	0.236492
dhaL	PEP-dependent dihydroxyacetone kinase, ADP-binding subunit DhaL	3	low	0.0348045
dhaL	PEP-dependent dihydroxyacetone kinase, ADP-binding subunit DhaL	3	high	0.499329
dhaL	PEP-dependent dihydroxyacetone kinase, ADP-binding subunit DhaL	3	1:1 mix	0.198853
dinB	DNA polymerase IV	1	1:1 mix	-0.239433
dinB	DNA polymerase IV	1	high	-0.707429
dinB	DNA polymerase IV	1	low	-0.0911483
dinG	ATP-dependent DNA helicase DinG	1	1:1 mix	-0.24504
dinG	ATP-dependent DNA helicase DinG	1	high	-0.463521
dinG	ATP-dependent DNA helicase DinG	1	low	0.258365
dinJ	Antitoxin DinJ	1	1:1 mix	-0.294027
dinJ	Antitoxin DinJ	1	low	-0.528972
dinJ	Antitoxin DinJ	1	high	-0.399888
dkgA	2,5-diketo-D-gluconic acid reductase A	3	low	-0.454961
dkgA	2,5-diketo-D-gluconic acid reductase A	3	high	-0.1487
dkgA	2,5-diketo-D-gluconic acid reductase A	3	1:1 mix	-0.101894
dksA	RNA polymerase-binding transcription factor DksA	3	low	-0.558225
dksA	RNA polymerase-binding transcription factor DksA	3	high	0.326978
dksA	RNA polymerase-binding transcription factor DksA	3	1:1 mix	0.015674
dmlA	D-malate dehydrogenase [decarboxylating]	2	low	0.489462
dmlA	D-malate dehydrogenase [decarboxylating]	2	high	0.99224
dmlA	D-malate dehydrogenase [decarboxylating]	2	1:1 mix	0.889123
dmlR	HTH-type transcriptional regulator DmlR	4	high	-1.42954
dmlR	HTH-type transcriptional regulator DmlR	4	low	0.0926928
dmlR	HTH-type transcriptional regulator DmlR	4	1:1 mix	-0.54945
dmsC	Anaerobic dimethyl sulfoxide reductase chain C	2	low	0.453663
dmsC	Anaerobic dimethyl sulfoxide reductase chain C	2	high	0.905946
dmsC	Anaerobic dimethyl sulfoxide reductase chain C	2	1:1 mix	0.576161
dnaA	Chromosomal replication initiator protein DnaA	1	1:1 mix	-0.250489
dnaA	Chromosomal replication initiator protein DnaA	1	high	-0.695439
dnaA	Chromosomal replication initiator protein DnaA	1	low	0.116069
dnaB	Replicative DNA helicase	2	high	0.0119177
dnaB	Replicative DNA helicase	2	low	0.580033
dnaB	Replicative DNA helicase	2	1:1 mix	0.510872
dnaC	DNA replication protein DnaC	1	1:1 mix	-0.379114
dnaC	DNA replication protein DnaC	1	high	-0.832718
dnaC	DNA replication protein DnaC	1	low	-0.0666383
dnaE	DNA polymerase III subunit alpha	1	1:1 mix	-0.210275
dnaE	DNA polymerase III subunit alpha	1	high	-0.541304
dnaE	DNA polymerase III subunit alpha	1	low	0.0612063
dnaJ	Chaperone protein DnaJ	3	low	0.140811
dnaJ	Chaperone protein DnaJ	3	high	1.65333
dnaJ	Chaperone protein DnaJ	3	1:1 mix	1.15626
dnaK	Chaperone protein DnaK	3	low	-0.117965
dnaK	Chaperone protein DnaK	3	high	1.8494
dnaK	Chaperone protein DnaK	3	1:1 mix	1.31651
dnaN	Beta sliding clamp	1	1:1 mix	-0.216691
dnaN	Beta sliding clamp	1	high	-0.551344
dnaN	Beta sliding clamp	1	low	0.029665
dnaT	Primosomal protein 1	1	1:1 mix	-0.183537
dnaT	Primosomal protein 1	1	high	-0.571845
dnaT	Primosomal protein 1	1	low	-0.0864487
dnaX	DNA polymerase III subunit tau	2	high	-0.232908
dnaX	DNA polymerase III subunit tau	2	low	0.435474
dnaX	DNA polymerase III subunit tau	2	1:1 mix	0.0169186
dosC	Diguanylate cyclase DosC	1	1:1 mix	-0.568104
dosC	Diguanylate cyclase DosC	1	high	-1.29788
dosC	Diguanylate cyclase DosC	1	low	-0.605576
dosP	Oxygen sensor protein DosP	1	1:1 mix	-0.700935
dosP	Oxygen sensor protein DosP	1	high	-1.3924
dosP	Oxygen sensor protein DosP	1	low	-0.712337
dppA	Dipeptide-binding protein	3	high	-0.840187
dppA	Dipeptide-binding protein	3	low	0.371521
dppA	Dipeptide-binding protein	3	1:1 mix	-0.412193
dppB	Dipeptide transport system permease protein DppB	4	high	-0.998872
dppB	Dipeptide transport system permease protein DppB	4	low	0.261708
dppB	Dipeptide transport system permease protein DppB	4	1:1 mix	-0.648226
dppC	Dipeptide transport system permease protein DppC	4	high	-1.30825
dppC	Dipeptide transport system permease protein DppC	4	low	0.0533263
dppC	Dipeptide transport system permease protein DppC	4	1:1 mix	-0.76797
dppD	Dipeptide transport ATP-binding protein DppD	4	high	-1.51936
dppD	Dipeptide transport ATP-binding protein DppD	4	low	-0.0410015
dppD	Dipeptide transport ATP-binding protein DppD	4	1:1 mix	-0.945813
dppF	Dipeptide transport ATP-binding protein DppF	4	high	-1.58149
dppF	Dipeptide transport ATP-binding protein DppF	4	low	-0.143615
dppF	Dipeptide transport ATP-binding protein DppF	4	1:1 mix	-1.00177
dsbB	Disulfide bond formation protein B	2	low	0.263451
dsbB	Disulfide bond formation protein B	2	high	1.00673
dsbB	Disulfide bond formation protein B	2	1:1 mix	0.366127
dsbG	Thiol:disulfide interchange protein DsbG	1	1:1 mix	-0.46036
dsbG	Thiol:disulfide interchange protein DsbG	1	high	-0.641577
dsbG	Thiol:disulfide interchange protein DsbG	1	low	-0.309399
dsrB	Protein DsrB	1	1:1 mix	-0.722421
dsrB	Protein DsrB	1	high	-0.971088
dsrB	Protein DsrB	1	low	-0.832344
dtd	D-aminoacyl-tRNA deacylase	1	1:1 mix	-0.312148
dtd	D-aminoacyl-tRNA deacylase	1	high	-0.498576
dtd	D-aminoacyl-tRNA deacylase	1	low	-0.0315874
dtpA	Dipeptide and tripeptide permease A	2	low	0.396546
dtpA	Dipeptide and tripeptide permease A	2	high	0.855563
dtpA	Dipeptide and tripeptide permease A	2	1:1 mix	0.71959
dtpB	Dipeptide and tripeptide permease B	1	1:1 mix	-0.444288
dtpB	Dipeptide and tripeptide permease B	1	high	-0.888689
dtpB	Dipeptide and tripeptide permease B	1	low	-0.610349
dxr	1-deoxy-D-xylulose 5-phosphate reductoisomerase	2	low	0.161271
dxr	1-deoxy-D-xylulose 5-phosphate reductoisomerase	2	high	0.582536
dxr	1-deoxy-D-xylulose 5-phosphate reductoisomerase	2	1:1 mix	0.211147
dxs	1-deoxy-D-xylulose-5-phosphate synthase	3	low	0.661387
dxs	1-deoxy-D-xylulose-5-phosphate synthase	3	high	1.70612
dxs	1-deoxy-D-xylulose-5-phosphate synthase	3	1:1 mix	1.02076
eamA	Probable amino-acid metabolite efflux pump	1	1:1 mix	-0.0291379
eamA	Probable amino-acid metabolite efflux pump	1	high	-0.443741
eamA	Probable amino-acid metabolite efflux pump	1	low	-0.0538527
ebgA	Evolved beta-galactosidase subunit alpha	4	high	-1.39711
ebgA	Evolved beta-galactosidase subunit alpha	4	low	-0.739818
ebgA	Evolved beta-galactosidase subunit alpha	4	1:1 mix	-1.21593
ebgR	HTH-type transcriptional regulator EbgR	4	high	-1.31612
ebgR	HTH-type transcriptional regulator EbgR	4	low	-0.402472
ebgR	HTH-type transcriptional regulator EbgR	4	1:1 mix	-0.92153
eco	Ecotin	2	low	0.260934
eco	Ecotin	2	high	0.795823
eco	Ecotin	2	1:1 mix	0.377448
ecpA	Common pilus major fimbrillin subunit EcpA	3	low	0.551174
ecpA	Common pilus major fimbrillin subunit EcpA	3	high	1.76931
ecpA	Common pilus major fimbrillin subunit EcpA	3	1:1 mix	1.46471
ecpR	HTH-type transcriptional regulator EcpR	5	low	2.71005
ecpR	HTH-type transcriptional regulator EcpR	5	high	5.12779
ecpR	HTH-type transcriptional regulator EcpR	5	1:1 mix	3.85007
eda	KHG/KDPG aldolase	3	low	-0.153903
eda	KHG/KDPG aldolase	3	high	0.722528
eda	KHG/KDPG aldolase	3	1:1 mix	0.472496
elaB	Protein ElaB	1	1:1 mix	-0.560288
elaB	Protein ElaB	1	high	-0.823701
elaB	Protein ElaB	1	low	-0.537723
elfG	Uncharacterized fimbrial-like protein ElfG	5	high	-0.79579
elfG	Uncharacterized fimbrial-like protein ElfG	5	low	-0.122787
elfG	Uncharacterized fimbrial-like protein ElfG	5	1:1 mix	-1.43178
emrK	Probable multidrug resistance protein EmrK	4	high	-1.85428
emrK	Probable multidrug resistance protein EmrK	4	low	-0.802222
emrK	Probable multidrug resistance protein EmrK	4	1:1 mix	-1.45634
eno	Enolase	1	1:1 mix	-0.45863
eno	Enolase	1	high	-0.969273
eno	Enolase	1	low	-0.498576
entA	2,3-dihydro-2,3-dihydroxybenzoate dehydrogenase	3	low	0.497283
entA	2,3-dihydro-2,3-dihydroxybenzoate dehydrogenase	3	high	1.39545
entA	2,3-dihydro-2,3-dihydroxybenzoate dehydrogenase	3	1:1 mix	0.587949
entB	Enterobactin synthase component B	2	low	0.534269
entB	Enterobactin synthase component B	2	high	0.948728
entB	Enterobactin synthase component B	2	1:1 mix	0.592635
entC	Isochorismate synthase EntC	2	low	0.324988
entC	Isochorismate synthase EntC	2	high	0.506401
entC	Isochorismate synthase EntC	2	1:1 mix	0.376434
entE	Enterobactin synthase component E	2	low	0.250321
entE	Enterobactin synthase component E	2	high	0.577782
entE	Enterobactin synthase component E	2	1:1 mix	0.493003
entF	Enterobactin synthase component F	3	low	1.15357
entF	Enterobactin synthase component F	3	high	1.76745
entF	Enterobactin synthase component F	3	1:1 mix	1.05389
entS	Enterobactin exporter EntS	2	low	0.477723
entS	Enterobactin exporter EntS	2	high	1.05103
entS	Enterobactin exporter EntS	2	1:1 mix	0.72157
epmC	Elongation factor P hydroxylase	5	low	0.441028
epmC	Elongation factor P hydroxylase	5	high	0.960751
epmC	Elongation factor P hydroxylase	5	1:1 mix	0.053134
eptA	Phosphoethanolamine transferase EptA	2	low	-0.0776605
eptA	Phosphoethanolamine transferase EptA	2	high	0.814945
eptA	Phosphoethanolamine transferase EptA	2	1:1 mix	-0.0717878
era	GTPase Era	1	1:1 mix	-0.567143
era	GTPase Era	1	high	-0.932117
era	GTPase Era	1	low	-0.574401
erpA	Iron-sulfur cluster insertion protein ErpA	3	low	0.288158
erpA	Iron-sulfur cluster insertion protein ErpA	3	high	2.34221
erpA	Iron-sulfur cluster insertion protein ErpA	3	1:1 mix	1.48692
etk	Tyrosine-protein kinase etk	3	low	0.263092
etk	Tyrosine-protein kinase etk	3	high	0.758561
etk	Tyrosine-protein kinase etk	3	1:1 mix	0.02443
eutB	Ethanolamine ammonia-lyase large subunit	3	low	0.367969
eutB	Ethanolamine ammonia-lyase large subunit	3	high	1.29346
eutB	Ethanolamine ammonia-lyase large subunit	3	1:1 mix	0.593915
eutC	Ethanolamine ammonia-lyase small subunit	2	low	0.11153
eutC	Ethanolamine ammonia-lyase small subunit	2	high	1.05438
eutC	Ethanolamine ammonia-lyase small subunit	2	1:1 mix	0.471744
eutH	Probable ethanolamine permease EutH	4	high	-1.30431
eutH	Probable ethanolamine permease EutH	4	low	-0.141737
eutH	Probable ethanolamine permease EutH	4	1:1 mix	-0.342918
eutK	Bacterial microcompartment shell protein EutK	3	low	0.419647
eutK	Bacterial microcompartment shell protein EutK	3	high	1.32818
eutK	Bacterial microcompartment shell protein EutK	3	1:1 mix	0.392317
eutL	Bacterial microcompartment shell protein EutL	3	low	0.594904
eutL	Bacterial microcompartment shell protein EutL	3	high	1.32666
eutL	Bacterial microcompartment shell protein EutL	3	1:1 mix	0.863433
evgA	DNA-binding transcriptional activator EvgA	4	high	-1.79054
evgA	DNA-binding transcriptional activator EvgA	4	low	-0.466063
evgA	DNA-binding transcriptional activator EvgA	4	1:1 mix	-0.774514
evgS	Sensor protein EvgS	4	high	-1.80506
evgS	Sensor protein EvgS	4	low	-0.537768
evgS	Sensor protein EvgS	4	1:1 mix	-1.03893
exbD	Biopolymer transport protein ExbD	2	high	0.294483
exbD	Biopolymer transport protein ExbD	2	low	0.513605
exbD	Biopolymer transport protein ExbD	2	1:1 mix	0.379728
exuR	Exu regulon transcriptional regulator	3	low	-0.110284
exuR	Exu regulon transcriptional regulator	3	high	1.05939
exuR	Exu regulon transcriptional regulator	3	1:1 mix	0.546354
exuT	Hexuronate transporter	3	low	-0.369432
exuT	Hexuronate transporter	3	high	0.368398
exuT	Hexuronate transporter	3	1:1 mix	-0.0210712
fabA	3-hydroxydecanoyl-[acyl-carrier-protein] dehydratase	1	1:1 mix	-0.354165
fabA	3-hydroxydecanoyl-[acyl-carrier-protein] dehydratase	1	low	-0.533847
fabA	3-hydroxydecanoyl-[acyl-carrier-protein] dehydratase	1	high	-0.384103
fabB	3-oxoacyl-[acyl-carrier-protein] synthase 1	2	low	0.601954
fabB	3-oxoacyl-[acyl-carrier-protein] synthase 1	2	high	0.624598
fabB	3-oxoacyl-[acyl-carrier-protein] synthase 1	2	1:1 mix	0.467479
fabF	3-oxoacyl-[acyl-carrier-protein] synthase 2	1	1:1 mix	-0.392721
fabF	3-oxoacyl-[acyl-carrier-protein] synthase 2	1	high	-0.415473
fabF	3-oxoacyl-[acyl-carrier-protein] synthase 2	1	low	-0.348782
fabR	HTH-type transcriptional repressor FabR	3	low	0.963783
fabR	HTH-type transcriptional repressor FabR	3	high	2.02267
fabR	HTH-type transcriptional repressor FabR	3	1:1 mix	1.34254
fabZ	3-hydroxyacyl-[acyl-carrier-protein] dehydratase FabZ	2	high	-0.0623015
fabZ	3-hydroxyacyl-[acyl-carrier-protein] dehydratase FabZ	2	low	0.420036
fabZ	3-hydroxyacyl-[acyl-carrier-protein] dehydratase FabZ	2	1:1 mix	0.0678874
fadA	3-ketoacyl-CoA thiolase FadA	3	high	0.822242
fadA	3-ketoacyl-CoA thiolase FadA	3	low	1.33848
fadA	3-ketoacyl-CoA thiolase FadA	3	1:1 mix	0.71319
fadB	Fatty acid oxidation complex subunit alpha	3	high	0.61557
fadB	Fatty acid oxidation complex subunit alpha	3	low	1.25737
fadB	Fatty acid oxidation complex subunit alpha	3	1:1 mix	0.525441
fadD	Long-chain-fatty-acid--CoA ligase	3	high	-0.702652
fadD	Long-chain-fatty-acid--CoA ligase	3	low	0.213698
fadD	Long-chain-fatty-acid--CoA ligase	3	1:1 mix	-0.578809
fadH	2,4-dienoyl-CoA reductase [(2E)-enoyl-CoA-producing]	3	high	-0.104938
fadH	2,4-dienoyl-CoA reductase [(2E)-enoyl-CoA-producing]	3	low	1.0008
fadH	2,4-dienoyl-CoA reductase [(2E)-enoyl-CoA-producing]	3	1:1 mix	0.119134
fadI	3-ketoacyl-CoA thiolase FadI	3	high	-0.396685
fadI	3-ketoacyl-CoA thiolase FadI	3	low	0.547159
fadI	3-ketoacyl-CoA thiolase FadI	3	1:1 mix	-0.193039
fadL	Long-chain fatty acid transport protein	3	high	-0.540164
fadL	Long-chain fatty acid transport protein	3	low	0.269052
fadL	Long-chain fatty acid transport protein	3	1:1 mix	-0.383368
fadM	Long-chain acyl-CoA thioesterase FadM	1	1:1 mix	-0.304626
fadM	Long-chain acyl-CoA thioesterase FadM	1	high	-0.650635
fadM	Long-chain acyl-CoA thioesterase FadM	1	low	-0.278986
fbaA	Fructose-bisphosphate aldolase class 2	1	1:1 mix	-0.34756
fbaA	Fructose-bisphosphate aldolase class 2	1	high	-0.572619
fbaA	Fructose-bisphosphate aldolase class 2	1	low	-0.275017
fbaB	Fructose-bisphosphate aldolase class 1	2	low	-0.108897
fbaB	Fructose-bisphosphate aldolase class 1	2	high	0.847619
fbaB	Fructose-bisphosphate aldolase class 1	2	1:1 mix	0.163711
fbp	Fructose-1,6-bisphosphatase class 1	3	low	0.17512
fbp	Fructose-1,6-bisphosphatase class 1	3	high	1.70169
fbp	Fructose-1,6-bisphosphatase class 1	3	1:1 mix	0.9885
fdhF	Formate dehydrogenase H	3	low	0.594383
fdhF	Formate dehydrogenase H	3	high	1.85709
fdhF	Formate dehydrogenase H	3	1:1 mix	0.812742
fdoH	Formate dehydrogenase-O iron-sulfur subunit	1	1:1 mix	-0.270376
fdoH	Formate dehydrogenase-O iron-sulfur subunit	1	high	-0.489591
fdoH	Formate dehydrogenase-O iron-sulfur subunit	1	low	-0.222042
fdoI	Formate dehydrogenase, cytochrome b556(fdo) subunit	1	1:1 mix	-0.243069
fdoI	Formate dehydrogenase, cytochrome b556(fdo) subunit	1	high	-0.547227
fdoI	Formate dehydrogenase, cytochrome b556(fdo) subunit	1	low	-0.224831
fdx	2Fe-2S ferredoxin	3	low	0.789764
fdx	2Fe-2S ferredoxin	3	high	1.10042
fdx	2Fe-2S ferredoxin	3	1:1 mix	0.46124
feaR	Transcriptional activator FeaR	4	high	-1.01437
feaR	Transcriptional activator FeaR	4	low	0.436296
feaR	Transcriptional activator FeaR	4	1:1 mix	-0.337338
fecA	Fe(3+) dicitrate transport protein FecA	2	high	-0.220651
fecA	Fe(3+) dicitrate transport protein FecA	2	low	0.503909
fecA	Fe(3+) dicitrate transport protein FecA	2	1:1 mix	0.188748
fecI	Probable RNA polymerase sigma factor FecI	3	high	-0.208824
fecI	Probable RNA polymerase sigma factor FecI	3	low	0.485822
fecI	Probable RNA polymerase sigma factor FecI	3	1:1 mix	-0.155574
fecR	Protein FecR	3	high	-0.393998
fecR	Protein FecR	3	low	0.445873
fecR	Protein FecR	3	1:1 mix	-0.316084
feoB	Fe(2+) transporter FeoB	3	low	0.0969043
feoB	Fe(2+) transporter FeoB	3	high	1.86123
feoB	Fe(2+) transporter FeoB	3	1:1 mix	0.936847
feoC	Probable [Fe-S]-dependent transcriptional repressor FeoC	5	low	1.51335
feoC	Probable [Fe-S]-dependent transcriptional repressor FeoC	5	high	3.01152
feoC	Probable [Fe-S]-dependent transcriptional repressor FeoC	5	1:1 mix	1.47324
fepA	Ferrienterobactin receptor	2	low	0.347592
fepA	Ferrienterobactin receptor	2	high	0.837018
fepA	Ferrienterobactin receptor	2	1:1 mix	0.545431
fepB	Ferrienterobactin-binding periplasmic protein	2	high	0.453126
fepB	Ferrienterobactin-binding periplasmic protein	2	low	0.71242
fepB	Ferrienterobactin-binding periplasmic protein	2	1:1 mix	0.698787
fes	Iron(III) enterobactin esterase	3	low	1.27233
fes	Iron(III) enterobactin esterase	3	high	1.32145
fes	Iron(III) enterobactin esterase	3	1:1 mix	1.10865
fhlA	Formate hydrogenlyase transcriptional activator FhlA	1	1:1 mix	-0.185906
fhlA	Formate hydrogenlyase transcriptional activator FhlA	1	low	-0.509869
fhlA	Formate hydrogenlyase transcriptional activator FhlA	1	high	-0.311914
fhuF	Ferric iron reductase protein FhuF	1	1:1 mix	0.104312
fhuF	Ferric iron reductase protein FhuF	1	high	-0.324692
fhuF	Ferric iron reductase protein FhuF	1	low	0.292737
fic	Probable protein adenylyltransferase Fic	1	1:1 mix	-0.620896
fic	Probable protein adenylyltransferase Fic	1	high	-1.0798
fic	Probable protein adenylyltransferase Fic	1	low	-0.567539
fimA	Type-1 fimbrial protein, A chain	3	low	-0.531589
fimA	Type-1 fimbrial protein, A chain	3	high	0.00895806
fimA	Type-1 fimbrial protein, A chain	3	1:1 mix	-0.370914
fis	DNA-binding protein Fis	2	low	0.175117
fis	DNA-binding protein Fis	2	high	0.471223
fis	DNA-binding protein Fis	2	1:1 mix	0.284943
fkpB	FKBP-type 16 kDa peptidyl-prolyl cis-trans isomerase	2	low	0.298774
fkpB	FKBP-type 16 kDa peptidyl-prolyl cis-trans isomerase	2	high	1.18323
fkpB	FKBP-type 16 kDa peptidyl-prolyl cis-trans isomerase	2	1:1 mix	0.646865
flc	Flavodoxin 2	1	1:1 mix	-0.604284
flc	Flavodoxin 2	1	high	-0.533181
flc	Flavodoxin 2	1	low	-0.5209
fldB	Negative regulator of flagellin synthesis	2	low	0.243014
fldB	Negative regulator of flagellin synthesis	2	high	0.803473
fldB	Negative regulator of flagellin synthesis	2	1:1 mix	0.363602
flgM	Flagellar transcriptional regulator FlhC	4	high	-2.41624
flgM	Flagellar transcriptional regulator FlhC	4	low	-0.473686
flgM	Flagellar transcriptional regulator FlhC	4	1:1 mix	-0.072871
flhC	Flagellar transcriptional regulator FlhD	4	high	-1.95511
flhC	Flagellar transcriptional regulator FlhD	4	low	-1.12204
flhC	Flagellar transcriptional regulator FlhD	4	1:1 mix	-1.12713
flhD	Flagellin	4	high	-1.58638
flhD	Flagellin	4	low	-0.744357
flhD	Flagellin	4	1:1 mix	-1.29466
fliC	Flagellar hook-associated protein 2	3	low	-0.191324
fliC	Flagellar hook-associated protein 2	3	high	0.60275
fliC	Flagellar hook-associated protein 2	3	1:1 mix	0.068885
fliD	Antigen 43	4	high	-0.902787
fliD	Antigen 43	4	low	-0.0419841
fliD	Antigen 43	4	1:1 mix	-0.598579
flu	Methionyl-tRNA formyltransferase	2	low	-0.00711142
flu	Methionyl-tRNA formyltransferase	2	high	1.14124
flu	Methionyl-tRNA formyltransferase	2	1:1 mix	0.315504
fmt	Probable formate transporter 1	1	1:1 mix	-0.426739
fmt	Probable formate transporter 1	1	high	-0.888613
fmt	Probable formate transporter 1	1	low	-0.361933
focA	GTP cyclohydrolase 1	1	1:1 mix	-0.195725
focA	GTP cyclohydrolase 1	1	high	-0.591724
focA	GTP cyclohydrolase 1	1	low	-0.164577
folE	Dihydromonapterin reductase	1	1:1 mix	-0.207658
folE	Dihydromonapterin reductase	1	high	-0.33939
folE	Dihydromonapterin reductase	1	low	0.121407
folM	Multiphosphoryl transfer protein	1	1:1 mix	-0.403304
folM	Flavodoxin/ferredoxin--NADP reductase	1	high	-0.602329
folM	Multiphosphoryl transfer protein	1	low	-0.300608
fpr	Flavodoxin/ferredoxin--NADP reductase	2	low	0.531149
fpr	Multiphosphoryl transfer protein	2	high	0.752948
fpr	Flavodoxin/ferredoxin--NADP reductase	2	1:1 mix	0.740321
frmA	S-(hydroxymethyl)glutathione dehydrogenase	1	1:1 mix	-0.374503
frmA	S-(hydroxymethyl)glutathione dehydrogenase	1	low	-0.47879
frmA	S-(hydroxymethyl)glutathione dehydrogenase	1	high	-0.293429
frmB	S-formylglutathione hydrolase FrmB	4	high	-1.67455
frmB	S-formylglutathione hydrolase FrmB	4	low	-0.828067
frmB	S-formylglutathione hydrolase FrmB	4	1:1 mix	-0.88665
fryA	Multiphosphoryl transfer protein 1	4	low	-0.835209
fryA	Multiphosphoryl transfer protein 1	4	high	-0.14072
fryA	Multiphosphoryl transfer protein 1	4	1:1 mix	-0.995219
ftnB	Bacterial non-heme ferritin-like protein	3	low	0.29603
ftnB	Bacterial non-heme ferritin-like protein	3	high	2.28646
ftnB	Bacterial non-heme ferritin-like protein	3	1:1 mix	1.4059
ftsA	Cell division protein FtsA	2	low	0.300366
ftsA	Cell division protein FtsA	2	high	0.927641
ftsA	Cell division protein FtsA	2	1:1 mix	0.774153
ftsE	Cell division ATP-binding protein FtsE	2	low	0.303589
ftsE	Cell division ATP-binding protein FtsE	2	high	0.763104
ftsE	Cell division ATP-binding protein FtsE	2	1:1 mix	0.329535
ftsH	ATP-dependent zinc metalloprotease FtsH	3	low	-0.334702
ftsH	ATP-dependent zinc metalloprotease FtsH	3	high	0.622097
ftsH	ATP-dependent zinc metalloprotease FtsH	3	1:1 mix	0.309849
ftsP	Cell division protein FtsP	1	1:1 mix	-0.466134
ftsP	Cell division protein FtsP	1	high	-1.21953
ftsP	Cell division protein FtsP	1	low	-0.155145
ftsQ	Cell division protein FtsQ	2	low	0.207892
ftsQ	Cell division protein FtsQ	2	high	0.531706
ftsQ	Cell division protein FtsQ	2	1:1 mix	0.591288
ftsX	Cell division protein FtsX	2	low	0.163131
ftsX	Cell division protein FtsX	2	high	1.0541
ftsX	Cell division protein FtsX	2	1:1 mix	0.522244
ftsY	Signal recognition particle receptor FtsY	3	low	0.50163
ftsY	Signal recognition particle receptor FtsY	3	high	1.44858
ftsY	Signal recognition particle receptor FtsY	3	1:1 mix	0.896828
ftsZ	Cell division protein FtsZ	2	low	0.344007
ftsZ	Cell division protein FtsZ	2	high	0.928578
ftsZ	Cell division protein FtsZ	2	1:1 mix	0.810526
fucO	Lactaldehyde reductase	3	low	0.464113
fucO	Lactaldehyde reductase	3	high	1.59156
fucO	Lactaldehyde reductase	3	1:1 mix	0.695805
fucU	L-fucose mutarotase	3	low	-0.451603
fucU	L-fucose mutarotase	3	high	0.7932
fucU	L-fucose mutarotase	3	1:1 mix	0.242715
fur	Ferric uptake regulation protein	2	low	0.118068
fur	Ferric uptake regulation protein	2	high	0.540745
fur	Ferric uptake regulation protein	2	1:1 mix	0.235125
gabD	Succinate-semialdehyde dehydrogenase [NADP(+)] GabD	1	1:1 mix	-0.216903
gabD	Succinate-semialdehyde dehydrogenase [NADP(+)] GabD	1	high	-0.39252
gabD	Succinate-semialdehyde dehydrogenase [NADP(+)] GabD	1	low	-0.0648478
gabP	GABA permease	1	1:1 mix	-0.390472
gabP	GABA permease	1	high	-1.09559
gabP	GABA permease	1	low	-0.120611
gabT	4-aminobutyrate aminotransferase GabT	1	1:1 mix	-0.248938
gabT	4-aminobutyrate aminotransferase GabT	1	high	-0.554342
gabT	4-aminobutyrate aminotransferase GabT	1	low	-0.024506
gadA	Glutamate decarboxylase alpha	2	low	0.642687
gadA	Glutamate decarboxylase alpha	2	high	1.09299
gadA	Glutamate decarboxylase alpha	2	1:1 mix	0.795826
gadB	Glutamate decarboxylase beta	3	low	0.814142
gadB	Glutamate decarboxylase beta	3	high	0.959304
gadB	Glutamate decarboxylase beta	3	1:1 mix	0.634673
gadC	Glutamate/gamma-aminobutyrate antiporter	3	low	0.582163
gadC	Glutamate/gamma-aminobutyrate antiporter	3	high	1.39893
gadC	Glutamate/gamma-aminobutyrate antiporter	3	1:1 mix	0.698097
gadE	Transcriptional regulator GadE	1	1:1 mix	-0.588556
gadE	Transcriptional regulator GadE	1	high	-1.35703
gadE	Transcriptional regulator GadE	1	low	-0.341225
gadX	HTH-type transcriptional regulator GadX	1	1:1 mix	-0.110834
gadX	HTH-type transcriptional regulator GadX	1	high	-0.608005
gadX	HTH-type transcriptional regulator GadX	1	low	0.250214
galE	UDP-glucose 4-epimerase	2	low	0.208982
galE	UDP-glucose 4-epimerase	2	high	0.904148
galE	UDP-glucose 4-epimerase	2	1:1 mix	0.394548
galP	Galactose-proton symporter	3	low	0.576414
galP	Galactose-proton symporter	3	high	2.86729
galP	Galactose-proton symporter	3	1:1 mix	1.82341
galU	UTP--glucose-1-phosphate uridylyltransferase	3	low	-0.612448
galU	UTP--glucose-1-phosphate uridylyltransferase	3	high	0.202384
galU	UTP--glucose-1-phosphate uridylyltransferase	3	1:1 mix	-0.402138
gapC	Glyceraldehyde-3-phosphate dehydrogenase C	4	high	-1.67353
gapC	Glyceraldehyde-3-phosphate dehydrogenase C	4	low	-0.682787
gapC	Glyceraldehyde-3-phosphate dehydrogenase C	4	1:1 mix	-0.855632
gatA	PTS system galactitol-specific EIIA component	3	high	-0.681062
gatA	PTS system galactitol-specific EIIA component	3	low	0.496639
gatA	PTS system galactitol-specific EIIA component	3	1:1 mix	-0.304699
gatB	PTS system galactitol-specific EIIB component	3	high	-0.678785
gatB	PTS system galactitol-specific EIIB component	3	low	0.296551
gatB	PTS system galactitol-specific EIIB component	3	1:1 mix	-0.543628
gatC	PTS system galactitol-specific EIIC component	3	high	-0.745475
gatC	PTS system galactitol-specific EIIC component	3	low	0.143846
gatC	PTS system galactitol-specific EIIC component	3	1:1 mix	-0.456224
gatD	Galactitol 1-phosphate 5-dehydrogenase	4	high	-1.13272
gatD	Galactitol 1-phosphate 5-dehydrogenase	4	low	0.141048
gatD	Galactitol 1-phosphate 5-dehydrogenase	4	1:1 mix	-0.627734
gatR	Putative galactitol utilization operon repressor	4	high	-1.25802
gatR	Putative galactitol utilization operon repressor	4	low	0.148924
gatR	Putative galactitol utilization operon repressor	4	1:1 mix	-0.744349
gatZ	D-tagatose-1,6-bisphosphate aldolase subunit GatZ	3	high	-0.504952
gatZ	D-tagatose-1,6-bisphosphate aldolase subunit GatZ	3	low	0.38561
gatZ	D-tagatose-1,6-bisphosphate aldolase subunit GatZ	3	1:1 mix	-0.18466
gcd	Quinoprotein glucose dehydrogenase	1	1:1 mix	-0.402661
gcd	Quinoprotein glucose dehydrogenase	1	high	-0.950764
gcd	Quinoprotein glucose dehydrogenase	1	low	-0.435203
gcl	Glyoxylate carboligase	5	low	-1.97546
gcl	Glyoxylate carboligase	5	high	-1.45483
gcl	Glyoxylate carboligase	5	1:1 mix	-1.70552
gcvA	Glycine cleavage system transcriptional activator	2	low	0.284213
gcvA	Glycine cleavage system transcriptional activator	2	high	0.95925
gcvA	Glycine cleavage system transcriptional activator	2	1:1 mix	0.478226
gcvR	Glycine cleavage system transcriptional repressor	1	1:1 mix	0.0425089
gcvR	Glycine cleavage system transcriptional repressor	1	high	-0.423578
gcvR	Glycine cleavage system transcriptional repressor	1	low	0.196429
gcvT	Aminomethyltransferase	3	high	-0.360247
gcvT	Aminomethyltransferase	3	low	-0.236083
gcvT	Aminomethyltransferase	3	1:1 mix	-0.525056
gfcA	Threonine-rich inner membrane protein GfcA	4	high	-3.89444
gfcA	Threonine-rich inner membrane protein GfcA	4	low	-1.84455
gfcA	Threonine-rich inner membrane protein GfcA	4	1:1 mix	-1.69583
gfcB	Uncharacterized lipoprotein GfcB	4	high	-3.38104
gfcB	Uncharacterized lipoprotein GfcB	4	low	-0.419242
gfcB	Uncharacterized lipoprotein GfcB	4	1:1 mix	-1.17848
ggt	Glutathione hydrolase proenzyme	4	high	-1.13125
ggt	Glutathione hydrolase proenzyme	4	low	-0.682015
ggt	Glutathione hydrolase proenzyme	4	1:1 mix	-0.916789
ghrB	Glyoxylate/hydroxypyruvate reductase B	2	high	0.291336
ghrB	Glyoxylate/hydroxypyruvate reductase B	2	low	0.647578
ghrB	Glyoxylate/hydroxypyruvate reductase B	2	1:1 mix	0.510588
glcB	Malate synthase G	1	1:1 mix	-0.634125
glcB	Malate synthase G	1	high	-0.90526
glcB	Malate synthase G	1	low	-0.739822
glcC	Glc operon transcriptional activator	3	low	1.17509
glcC	Glc operon transcriptional activator	3	high	2.38091
glcC	Glc operon transcriptional activator	3	1:1 mix	1.5026
glcD	Glycolate oxidase subunit GlcD	1	1:1 mix	-0.773182
glcD	Glycolate oxidase subunit GlcD	1	high	-0.981561
glcD	Glycolate oxidase subunit GlcD	1	low	-0.590874
glcE	Glycolate oxidase subunit GlcE	1	1:1 mix	-0.676558
glcE	Glycolate oxidase subunit GlcE	1	high	-0.903754
glcE	Glycolate oxidase subunit GlcE	1	low	-0.583337
glcF	Glycolate oxidase iron-sulfur subunit	1	1:1 mix	-0.726078
glcF	Glycolate oxidase iron-sulfur subunit	1	high	-0.93355
glcF	Glycolate oxidase iron-sulfur subunit	1	low	-0.656598
glcG	Protein GlcG	1	1:1 mix	-0.653741
glcG	Protein GlcG	1	high	-0.964788
glcG	Protein GlcG	1	low	-0.650669
gldA	Glycerol dehydrogenase	3	low	0.203202
gldA	Glycerol dehydrogenase	3	high	1.21859
gldA	Glycerol dehydrogenase	3	1:1 mix	0.928032
glf	UDP-galactopyranose mutase	1	1:1 mix	0.0539819
glf	UDP-galactopyranose mutase	1	high	-0.335717
glf	UDP-galactopyranose mutase	1	low	0.151921
glgB	1,4-alpha-glucan branching enzyme GlgB	1	1:1 mix	-0.227795
glgB	1,4-alpha-glucan branching enzyme GlgB	1	high	-0.418836
glgB	1,4-alpha-glucan branching enzyme GlgB	1	low	-0.203037
glgS	Surface composition regulator	3	low	-0.540676
glgS	Surface composition regulator	3	high	0.563235
glgS	Surface composition regulator	3	1:1 mix	0.0536305
glk	Glucokinase	3	low	0.594306
glk	Glucokinase	3	high	2.08534
glk	Glucokinase	3	1:1 mix	1.3313
glmM	Phosphoglucosamine mutase	2	low	0.280237
glmM	Phosphoglucosamine mutase	2	high	0.376718
glmM	Phosphoglucosamine mutase	2	1:1 mix	0.397666
glmS	Glutamine--fructose-6-phosphate aminotransferase [isomerizing]	3	low	-0.0583972
glmS	Glutamine--fructose-6-phosphate aminotransferase [isomerizing]	3	high	0.734339
glmS	Glutamine--fructose-6-phosphate aminotransferase [isomerizing]	3	1:1 mix	0.389953
glnG	DNA-binding transcriptional regulator NtrC	3	high	-0.276526
glnG	DNA-binding transcriptional regulator NtrC	3	low	-0.162511
glnG	DNA-binding transcriptional regulator NtrC	3	1:1 mix	-0.515543
glnQ	Glutamine transport ATP-binding protein GlnQ	4	high	-0.648859
glnQ	Glutamine transport ATP-binding protein GlnQ	4	low	-0.0723775
glnQ	Glutamine transport ATP-binding protein GlnQ	4	1:1 mix	-0.677081
gloB	Hydroxyacylglutathione hydrolase GloB	1	1:1 mix	-0.278306
gloB	Hydroxyacylglutathione hydrolase GloB	1	high	-0.894411
gloB	Hydroxyacylglutathione hydrolase GloB	1	low	-0.169383
glpA	Anaerobic glycerol-3-phosphate dehydrogenase subunit A	3	low	0.760258
glpA	Anaerobic glycerol-3-phosphate dehydrogenase subunit A	3	high	2.56556
glpA	Anaerobic glycerol-3-phosphate dehydrogenase subunit A	3	1:1 mix	1.38154
glpD	Aerobic glycerol-3-phosphate dehydrogenase	3	low	-0.844288
glpD	Aerobic glycerol-3-phosphate dehydrogenase	3	high	1.27383
glpD	Aerobic glycerol-3-phosphate dehydrogenase	3	1:1 mix	0.312381
glpF	Glycerol uptake facilitator protein	3	low	0.163245
glpF	Glycerol uptake facilitator protein	3	high	1.21617
glpF	Glycerol uptake facilitator protein	3	1:1 mix	0.600259
glpK	Glycerol kinase	3	low	0.00972898
glpK	Glycerol kinase	3	high	0.993946
glpK	Glycerol kinase	3	1:1 mix	0.526133
glsA		2	low	0.434288
glsA		2	high	0.659456
glsA		2	1:1 mix	0.468295
gltA	Citrate synthase	2	low	0.397427
gltA	Citrate synthase	2	high	0.713555
gltA	Citrate synthase	2	1:1 mix	0.492378
gltI	Glutamate/aspartate import solute-binding protein	1	1:1 mix	-0.322349
gltI	Glutamate/aspartate import solute-binding protein	1	high	-0.530448
gltI	Glutamate/aspartate import solute-binding protein	1	low	0.0363893
gltJ	Glutamate/aspartate import permease protein GltJ	1	1:1 mix	-0.517014
gltJ	Glutamate/aspartate import permease protein GltJ	1	high	-0.580359
gltJ	Glutamate/aspartate import permease protein GltJ	1	low	-0.340385
gltK	Glutamate/aspartate import permease protein GltK	1	1:1 mix	-0.511967
gltK	Glutamate/aspartate import permease protein GltK	1	high	-0.679172
gltK	Glutamate/aspartate import permease protein GltK	1	low	-0.0940145
gltS	Sodium/glutamate symporter	1	1:1 mix	-0.383715
gltS	Sodium/glutamate symporter	1	high	-0.650376
gltS	Sodium/glutamate symporter	1	low	-0.60929
glxR	2-hydroxy-3-oxopropionate reductase	5	low	-3.93993
glxR	2-hydroxy-3-oxopropionate reductase	5	high	-1.72159
glxR	2-hydroxy-3-oxopropionate reductase	5	1:1 mix	-3.0444
glyS	Glycine--tRNA ligase beta subunit	2	high	0.460158
glyS	Glycine--tRNA ligase beta subunit	2	low	0.465064
glyS	Glycine--tRNA ligase beta subunit	2	1:1 mix	0.391184
gmhA	Phosphoheptose isomerase	2	high	0.0441391
gmhA	Phosphoheptose isomerase	2	low	0.409424
gmhA	Phosphoheptose isomerase	2	1:1 mix	0.268197
gmk	Guanylate kinase	1	1:1 mix	-0.346231
gmk	Guanylate kinase	1	high	-0.672382
gmk	Guanylate kinase	1	low	-0.27135
gntP	High-affinity gluconate transporter	3	low	0.773294
gntP	High-affinity gluconate transporter	3	high	1.97778
gntP	High-affinity gluconate transporter	3	1:1 mix	1.39594
gpmA	2,3-bisphosphoglycerate-dependent phosphoglycerate mutase	2	low	0.102959
gpmA	2,3-bisphosphoglycerate-dependent phosphoglycerate mutase	2	high	0.803612
gpmA	2,3-bisphosphoglycerate-dependent phosphoglycerate mutase	2	1:1 mix	0.437733
gpmM	2,3-bisphosphoglycerate-independent phosphoglycerate mutase	1	1:1 mix	-0.190967
gpmM	2,3-bisphosphoglycerate-independent phosphoglycerate mutase	1	high	-0.312266
gpmM	2,3-bisphosphoglycerate-independent phosphoglycerate mutase	1	low	-0.146446
gpp	Xanthine-guanine phosphoribosyltransferase	1	1:1 mix	-0.0614052
gpp	Xanthine-guanine phosphoribosyltransferase	1	high	-0.351688
gpp	Xanthine-guanine phosphoribosyltransferase	1	low	0.161471
grcA	Autonomous glycyl radical cofactor	5	low	0.316653
grcA	Autonomous glycyl radical cofactor	5	high	5.19216
grcA	Autonomous glycyl radical cofactor	5	1:1 mix	3.68053
groL	60 kDa chaperonin	3	low	0.328963
groL	60 kDa chaperonin	3	high	1.85856
groL	60 kDa chaperonin	3	1:1 mix	1.22501
groS	10 kDa chaperonin	3	low	0.109718
groS	10 kDa chaperonin	3	high	0.74031
groS	10 kDa chaperonin	3	1:1 mix	0.535324
grpE	Protein GrpE	3	low	-0.0531775
grpE	Protein GrpE	3	high	0.961236
grpE	Protein GrpE	3	1:1 mix	0.62179
grxB	Glutaredoxin 2	1	1:1 mix	-0.271332
grxB	Glutaredoxin 2	1	high	-0.984988
grxB	Glutaredoxin 2	1	low	-0.169846
grxC	Glutaredoxin 3	1	1:1 mix	-0.185111
grxC	Glutaredoxin 3	1	high	-0.59625
grxC	Glutaredoxin 3	1	low	-0.0722594
gshA	Glutamate--cysteine ligase	1	1:1 mix	-0.270065
gshA	Glutamate--cysteine ligase	1	high	-0.526447
gshA	Glutamate--cysteine ligase	1	low	-0.291371
gspB	Putative general secretion pathway protein B	5	high	1.19361
gspB	Putative general secretion pathway protein B	5	low	1.50292
gspB	Putative general secretion pathway protein B	5	1:1 mix	1.44224
gspL	Putative type II secretion system protein L	4	high	-1.50146
gspL	Putative type II secretion system protein L	4	low	-0.502477
gspL	Putative type II secretion system protein L	4	1:1 mix	-0.814063
gspM	Putative type II secretion system protein M	4	high	-2.12181
gspM	Putative type II secretion system protein M	4	low	-0.794213
gspM	Putative type II secretion system protein M	4	1:1 mix	-1.4166
gstA	Glutathione S-transferase GstA	1	1:1 mix	-0.1395
gstA	Glutathione S-transferase GstA	1	high	-0.317017
gstA	Glutathione S-transferase GstA	1	low	-0.122286
gstB	Glutathione S-transferase GstB	2	high	0.20935
gstB	Glutathione S-transferase GstB	2	low	0.422779
gstB	Glutathione S-transferase GstB	2	1:1 mix	0.447912
guaA	GMP synthase [glutamine-hydrolyzing]	2	high	0.371005
guaA	GMP synthase [glutamine-hydrolyzing]	2	low	0.599419
guaA	GMP synthase [glutamine-hydrolyzing]	2	1:1 mix	0.578082
guaB	Inosine-5'-monophosphate dehydrogenase	2	high	0.583491
guaB	Inosine-5'-monophosphate dehydrogenase	2	low	0.974847
guaB	Inosine-5'-monophosphate dehydrogenase	2	1:1 mix	0.934604
guaC	GMP reductase	3	low	0.767532
guaC	GMP reductase	3	high	1.22863
guaC	GMP reductase	3	1:1 mix	0.938816
gyrA	DNA gyrase subunit A	2	low	0.400062
gyrA	DNA gyrase subunit A	2	high	0.415029
gyrA	DNA gyrase subunit A	2	1:1 mix	0.455728
gyrB	DNA gyrase subunit B	2	low	0.211412
gyrB	DNA gyrase subunit B	2	high	0.440368
gyrB	DNA gyrase subunit B	2	1:1 mix	0.287233
hcaR	Hca operon transcriptional activator HcaR	2	high	-0.391708
hcaR	Hca operon transcriptional activator HcaR	2	low	0.747031
hcaR	Hca operon transcriptional activator HcaR	2	1:1 mix	0.0844419
hchA	Protein/nucleic acid deglycase 1	3	low	-0.0866793
hchA	Protein/nucleic acid deglycase 1	3	high	1.03768
hchA	Protein/nucleic acid deglycase 1	3	1:1 mix	0.340144
hdeD	Protein HdeD	2	low	0.209506
hdeD	Protein HdeD	2	high	0.684913
hdeD	Protein HdeD	2	1:1 mix	0.305134
hemA	Glutamyl-tRNA reductase	3	high	-0.591342
hemA	Glutamyl-tRNA reductase	3	low	0.0762675
hemA	Glutamyl-tRNA reductase	3	1:1 mix	-0.441585
hemE	Uroporphyrinogen decarboxylase	1	1:1 mix	-0.270969
hemE	Uroporphyrinogen decarboxylase	1	high	-0.563909
hemE	Uroporphyrinogen decarboxylase	1	low	-0.0215517
hemL	Glutamate-1-semialdehyde 2,1-aminomutase	3	low	0.103204
hemL	Glutamate-1-semialdehyde 2,1-aminomutase	3	high	1.3189
hemL	Glutamate-1-semialdehyde 2,1-aminomutase	3	1:1 mix	0.699708
hemN	Oxygen-independent coproporphyrinogen III oxidase	1	1:1 mix	-0.354179
hemN	Oxygen-independent coproporphyrinogen III oxidase	1	high	-0.794169
hemN	Oxygen-independent coproporphyrinogen III oxidase	1	low	-0.3062
hemX	Protein HemX	1	1:1 mix	-0.0475815
hemX	Protein HemX	1	high	-0.378047
hemX	Protein HemX	1	low	0.18876
hflC	Modulator of FtsH protease HflC	2	low	0.324658
hflC	Modulator of FtsH protease HflC	2	high	0.486021
hflC	Modulator of FtsH protease HflC	2	1:1 mix	0.218009
hha	Hemolysin expression-modulating protein Hha	3	low	-0.436455
hha	Hemolysin expression-modulating protein Hha	3	high	0.230109
hha	Hemolysin expression-modulating protein Hha	3	1:1 mix	-0.134997
hicB	Antitoxin HicB	1	1:1 mix	-0.259869
hicB	Antitoxin HicB	1	high	-0.574468
hicB	Antitoxin HicB	1	low	-0.248846
hinT	Purine nucleoside phosphoramidase	4	high	-0.821545
hinT	Purine nucleoside phosphoramidase	4	low	0.019938
hinT	Purine nucleoside phosphoramidase	4	1:1 mix	0.143992
hisB	Histidine biosynthesis bifunctional protein HisB	2	low	0.452447
hisB	Histidine biosynthesis bifunctional protein HisB	2	high	0.667596
hisB	Histidine biosynthesis bifunctional protein HisB	2	1:1 mix	0.438578
hisC	Histidinol-phosphate aminotransferase	2	low	0.268181
hisC	Histidinol-phosphate aminotransferase	2	high	0.646384
hisC	Histidinol-phosphate aminotransferase	2	1:1 mix	0.447016
hisD	Histidinol dehydrogenase	2	low	0.330014
hisD	Histidinol dehydrogenase	2	high	0.640529
hisD	Histidinol dehydrogenase	2	1:1 mix	0.464856
hisI	Histidine biosynthesis bifunctional protein HisIE	2	low	0.418329
hisI	Histidine biosynthesis bifunctional protein HisIE	2	high	0.48466
hisI	Histidine biosynthesis bifunctional protein HisIE	2	1:1 mix	0.375326
hisM	Histidine transport system permease protein HisM	4	high	-1.05418
hisM	Histidine transport system permease protein HisM	4	low	0.363052
hisM	Histidine transport system permease protein HisM	4	1:1 mix	-0.0927758
hisS	Histidine--tRNA ligase	1	1:1 mix	-0.0558991
hisS	Histidine--tRNA ligase	1	high	-0.304611
hisS	Histidine--tRNA ligase	1	low	0.267866
hldD	ADP-L-glycero-D-manno-heptose-6-epimerase	1	1:1 mix	-0.30235
hldD	ADP-L-glycero-D-manno-heptose-6-epimerase	1	high	-0.504087
hldD	ADP-L-glycero-D-manno-heptose-6-epimerase	1	low	-0.327514
hns	DNA-binding protein H-NS	3	low	-0.243005
hns	DNA-binding protein H-NS	3	high	1.01944
hns	DNA-binding protein H-NS	3	1:1 mix	0.223469
hokD	Toxic protein HokD	3	low	-0.62616
hokD	Toxic protein HokD	3	high	0.646515
hokD	Toxic protein HokD	3	1:1 mix	0.0881546
hpf	Ribosome hibernation promoting factor	1	1:1 mix	-0.0746751
hpf	Ribosome hibernation promoting factor	1	high	-0.370254
hpf	Ribosome hibernation promoting factor	1	low	0.0812977
hscA	Chaperone protein HscA	3	low	0.887693
hscA	Chaperone protein HscA	3	high	1.24956
hscA	Chaperone protein HscA	3	1:1 mix	0.782923
hscB	Co-chaperone protein HscB	3	high	0.232421
hscB	Co-chaperone protein HscB	3	low	0.470127
hscB	Co-chaperone protein HscB	3	1:1 mix	-0.0974578
hslJ	Heat shock protein HslJ	3	low	0.250194
hslJ	Heat shock protein HslJ	3	high	1.92954
hslJ	Heat shock protein HslJ	3	1:1 mix	1.03871
hslO	33 kDa chaperonin	3	low	-0.038267
hslO	33 kDa chaperonin	3	high	0.841665
hslO	33 kDa chaperonin	3	1:1 mix	0.559931
hslR	Heat shock protein 15	3	low	-0.109029
hslR	Heat shock protein 15	3	high	0.62544
hslR	Heat shock protein 15	3	1:1 mix	0.402503
hspQ	Heat shock protein HspQ	3	low	-0.686741
hspQ	Heat shock protein HspQ	3	high	0.884661
hspQ	Heat shock protein HspQ	3	1:1 mix	0.279061
hsrA	Probable transport protein HsrA	1	1:1 mix	-0.701381
hsrA	Probable transport protein HsrA	1	high	-1.25165
hsrA	Probable transport protein HsrA	1	low	-0.452567
htpG	Chaperone protein HtpG	3	low	-0.0484004
htpG	Chaperone protein HtpG	3	high	1.28117
htpG	Chaperone protein HtpG	3	1:1 mix	0.762903
htpX	Protease HtpX	5	low	-0.121403
htpX	Protease HtpX	5	high	4.02623
htpX	Protease HtpX	5	1:1 mix	2.75891
hupB	DNA-binding protein HU-beta	2	low	0.612824
hupB	DNA-binding protein HU-beta	2	high	0.716336
hupB	DNA-binding protein HU-beta	2	1:1 mix	0.51074
hycI	Hydrogenase 3 maturation protease	2	low	0.520667
hycI	Hydrogenase 3 maturation protease	2	high	0.781456
hycI	Hydrogenase 3 maturation protease	2	1:1 mix	0.526213
hyi	Hydroxypyruvate isomerase	5	low	-2.4726
hyi	Hydroxypyruvate isomerase	5	high	-1.95631
hyi	Hydroxypyruvate isomerase	5	1:1 mix	-1.44833
ibaG	Acid stress protein IbaG	2	low	0.271612
ibaG	Acid stress protein IbaG	2	high	0.845612
ibaG	Acid stress protein IbaG	2	1:1 mix	0.534767
ibpA	Small heat shock protein IbpA	3	low	-0.456991
ibpA	Small heat shock protein IbpA	3	high	1.40422
ibpA	Small heat shock protein IbpA	3	1:1 mix	0.810627
ibpB	Small heat shock protein IbpB	5	low	-0.696891
ibpB	Small heat shock protein IbpB	5	high	2.10396
ibpB	Small heat shock protein IbpB	5	1:1 mix	1.23483
icd	Isocitrate dehydrogenase [NADP]	2	high	0.244621
icd	Isocitrate dehydrogenase [NADP]	2	low	0.359
icd	Isocitrate dehydrogenase [NADP]	2	1:1 mix	0.291409
iclR	Transcriptional repressor IclR	1	1:1 mix	-0.555216
iclR	Transcriptional repressor IclR	1	high	-1.23764
iclR	Transcriptional repressor IclR	1	low	-0.316093
idi	Isopentenyl-diphosphate Delta-isomerase	1	1:1 mix	-0.534575
idi	Isopentenyl-diphosphate Delta-isomerase	1	high	-1.03522
idi	Isopentenyl-diphosphate Delta-isomerase	1	low	-0.494601
ihfA	Integration host factor subunit alpha	3	low	-0.493865
ihfA	Integration host factor subunit alpha	3	high	0.375283
ihfA	Integration host factor subunit alpha	3	1:1 mix	-0.048254
ileS	Isoleucine--tRNA ligase	2	low	0.178537
ileS	Isoleucine--tRNA ligase	2	high	0.295775
ileS	Isoleucine--tRNA ligase	2	1:1 mix	0.265149
ilvB	Acetolactate synthase isozyme 1 large subunit	2	high	0.0815598
ilvB	Acetolactate synthase isozyme 1 large subunit	2	low	0.440065
ilvB	Acetolactate synthase isozyme 1 large subunit	2	1:1 mix	0.127196
ilvD	Dihydroxy-acid dehydratase	2	high	0.3021
ilvD	Dihydroxy-acid dehydratase	2	low	0.557505
ilvD	Dihydroxy-acid dehydratase	2	1:1 mix	0.212462
ilvG	Putative acetolactate synthase isozyme 2 large subunit	2	low	0.409868
ilvG	Putative acetolactate synthase isozyme 2 large subunit	2	high	0.624802
ilvG	Putative acetolactate synthase isozyme 2 large subunit	2	1:1 mix	0.276213
infB	Translation initiation factor IF-2	1	1:1 mix	-0.25606
infB	Translation initiation factor IF-2	1	high	-0.27839
infB	Translation initiation factor IF-2	1	low	-0.170754
infC	Translation initiation factor IF-3	2	low	0.190542
infC	Translation initiation factor IF-3	2	high	0.7812
infC	Translation initiation factor IF-3	2	1:1 mix	0.447902
insC1	Transposase InsC for insertion element IS2A	1	1:1 mix	-0.116777
insC1	Transposase InsC for insertion element IS2A	1	high	-0.34283
insC1	Transposase InsC for insertion element IS2A	1	low	-0.156181
insD1	Transposase InsD for insertion element IS2A	1	1:1 mix	-0.272139
insD1	Transposase InsD for insertion element IS2A	1	high	-0.609924
insD1	Transposase InsD for insertion element IS2A	1	low	-0.235934
insI1	Transposase InsI for insertion sequence element IS30A	1	1:1 mix	-0.586128
insI1	Transposase InsI for insertion sequence element IS30A	1	high	-0.735807
insI1	Transposase InsI for insertion sequence element IS30A	1	low	-0.356853
insL1	Putative transposase InsL for insertion sequence element IS186A	3	low	-0.145687
insL1	Putative transposase InsL for insertion sequence element IS186A	3	high	0.789229
insL1	Putative transposase InsL for insertion sequence element IS186A	3	1:1 mix	0.466006
insN		1	1:1 mix	-0.353097
insN		1	high	-0.578499
insN		1	low	-0.361296
insQ	Putative transposase InsQ for insertion sequence element IS609	1	1:1 mix	-0.374514
insQ	Putative transposase InsQ for insertion sequence element IS609	1	high	-0.598538
insQ	Putative transposase InsQ for insertion sequence element IS609	1	low	-0.116625
insX		5	low	0.759416
insX		5	high	1.04899
insX		5	1:1 mix	1.39384
intB	Putative protein IntB	1	1:1 mix	-0.101653
intB	Putative protein IntB	1	high	-0.558356
intB	Putative protein IntB	1	low	-0.228578
intD	Prophage integrase IntD	1	1:1 mix	-0.379364
intD	Prophage integrase IntD	1	high	-0.69807
intD	Prophage integrase IntD	1	low	-0.205997
iraD	Anti-adapter protein IraD	3	low	-0.913456
iraD	Anti-adapter protein IraD	3	high	0.0996938
iraD	Anti-adapter protein IraD	3	1:1 mix	-0.34022
iscA	Iron-binding protein IscA	3	high	0.326299
iscA	Iron-binding protein IscA	3	low	0.447771
iscA	Iron-binding protein IscA	3	1:1 mix	0.132794
iscR	HTH-type transcriptional regulator IscR	2	high	0.143741
iscR	HTH-type transcriptional regulator IscR	2	low	0.386768
iscR	HTH-type transcriptional regulator IscR	2	1:1 mix	0.203401
iscS	Cysteine desulfurase IscS	2	high	0.318132
iscS	Cysteine desulfurase IscS	2	low	0.539588
iscS	Cysteine desulfurase IscS	2	1:1 mix	0.24076
iscU	Iron-sulfur cluster assembly scaffold protein IscU	2	high	0.311095
iscU	Iron-sulfur cluster assembly scaffold protein IscU	2	low	0.463203
iscU	Iron-sulfur cluster assembly scaffold protein IscU	2	1:1 mix	0.152125
iscX	Protein IscX	3	low	0.749954
iscX	Protein IscX	3	high	1.22312
iscX	Protein IscX	3	1:1 mix	0.742794
ispA	Farnesyl diphosphate synthase	3	low	0.657724
ispA	Farnesyl diphosphate synthase	3	high	1.95763
ispA	Farnesyl diphosphate synthase	3	1:1 mix	1.27124
ispB	Octaprenyl diphosphate synthase	1	1:1 mix	0.0255661
ispB	Octaprenyl diphosphate synthase	1	high	-0.317595
ispB	Octaprenyl diphosphate synthase	1	low	0.0512038
ispH	4-hydroxy-3-methylbut-2-enyl diphosphate reductase	2	low	0.14273
ispH	4-hydroxy-3-methylbut-2-enyl diphosphate reductase	2	high	1.05305
ispH	4-hydroxy-3-methylbut-2-enyl diphosphate reductase	2	1:1 mix	0.5474
ivy	Inhibitor of vertebrate lysozyme	3	low	0.389591
ivy	Inhibitor of vertebrate lysozyme	3	high	3.10317
ivy	Inhibitor of vertebrate lysozyme	3	1:1 mix	1.88659
katE	Catalase HPII	3	low	-0.199795
katE	Catalase HPII	3	high	0.409088
katE	Catalase HPII	3	1:1 mix	0.110003
katG	Catalase-peroxidase	3	low	0.240564
katG	Catalase-peroxidase	3	high	1.50146
katG	Catalase-peroxidase	3	1:1 mix	0.732999
kch	Voltage-gated potassium channel Kch	1	1:1 mix	-0.561513
kch	Voltage-gated potassium channel Kch	1	high	-0.941873
kch	Voltage-gated potassium channel Kch	1	low	-0.299035
kdpA	Potassium-transporting ATPase potassium-binding subunit	5	low	0.00255009
kdpA	Potassium-transporting ATPase potassium-binding subunit	5	high	1.94884
kdpA	Potassium-transporting ATPase potassium-binding subunit	5	1:1 mix	1.47719
kdpB	Potassium-transporting ATPase ATP-binding subunit	3	low	1.11613
kdpB	Potassium-transporting ATPase ATP-binding subunit	3	high	1.90434
kdpB	Potassium-transporting ATPase ATP-binding subunit	3	1:1 mix	0.992067
kdpC	Potassium-transporting ATPase KdpC subunit	2	low	-0.0308133
kdpC	Potassium-transporting ATPase KdpC subunit	2	high	0.984465
kdpC	Potassium-transporting ATPase KdpC subunit	2	1:1 mix	0.177391
kdpD	Sensor protein KdpD	2	low	0.132046
kdpD	Sensor protein KdpD	2	high	0.925307
kdpD	Sensor protein KdpD	2	1:1 mix	0.523278
kdsC	3-deoxy-D-manno-octulosonate 8-phosphate phosphatase KdsC	1	1:1 mix	-0.299237
kdsC	3-deoxy-D-manno-octulosonate 8-phosphate phosphatase KdsC	1	high	-0.498945
kdsC	3-deoxy-D-manno-octulosonate 8-phosphate phosphatase KdsC	1	low	-0.297875
kefB	Glutathione-regulated potassium-efflux system protein KefB	2	low	0.337062
kefB	Glutathione-regulated potassium-efflux system protein KefB	2	high	0.621548
kefB	Glutathione-regulated potassium-efflux system protein KefB	2	1:1 mix	0.494837
kefC	Glutathione-regulated potassium-efflux system protein KefC	2	low	0.320987
kefC	Glutathione-regulated potassium-efflux system protein KefC	2	high	0.654713
kefC	Glutathione-regulated potassium-efflux system protein KefC	2	1:1 mix	0.438115
kefG	Glutathione-regulated potassium-efflux system ancillary protein KefG	2	low	0.149112
kefG	Glutathione-regulated potassium-efflux system ancillary protein KefG	2	high	0.619856
kefG	Glutathione-regulated potassium-efflux system ancillary protein KefG	2	1:1 mix	0.418118
kup	Low affinity potassium transport system protein kup	1	1:1 mix	-0.688625
kup	Low affinity potassium transport system protein kup	1	high	-0.973064
kup	Low affinity potassium transport system protein kup	1	low	-0.519008
ldhA	D-lactate dehydrogenase	3	low	-0.236327
ldhA	D-lactate dehydrogenase	3	high	0.612068
ldhA	D-lactate dehydrogenase	3	1:1 mix	0.248775
ldtA		1	1:1 mix	-0.626426
ldtA		1	high	-0.927704
ldtA		1	low	-0.722168
ldtB		3	low	0.463505
ldtB		3	high	2.3091
ldtB		3	1:1 mix	1.42767
ldtC		3	low	0.0695049
ldtC		3	high	1.59822
ldtC		3	1:1 mix	0.970596
ldtD		3	low	-0.477714
ldtD		3	high	1.39284
ldtD		3	1:1 mix	0.614364
ldtE		3	low	-0.861822
ldtE		3	high	-0.265871
ldtE		3	1:1 mix	-0.360062
lepA	Elongation factor 4	1	1:1 mix	-0.371271
lepA	Elongation factor 4	1	high	-0.617887
lepA	Elongation factor 4	1	low	0.0140394
lepB	Signal peptidase I	1	1:1 mix	-0.367434
lepB	Signal peptidase I	1	high	-0.439509
lepB	Signal peptidase I	1	low	-0.0744746
leuB	3-isopropylmalate dehydrogenase	2	low	0.149007
leuB	3-isopropylmalate dehydrogenase	2	high	0.606018
leuB	3-isopropylmalate dehydrogenase	2	1:1 mix	0.364005
leuC	3-isopropylmalate dehydratase large subunit	2	low	0.216252
leuC	3-isopropylmalate dehydratase large subunit	2	high	0.427649
leuC	3-isopropylmalate dehydratase large subunit	2	1:1 mix	0.322339
leuE	Leucine efflux protein	4	high	-1.97347
leuE	Leucine efflux protein	4	low	-0.568128
leuE	Leucine efflux protein	4	1:1 mix	-1.32701
leuS	Leucine--tRNA ligase	2	high	0.401167
leuS	Leucine--tRNA ligase	2	low	0.484474
leuS	Leucine--tRNA ligase	2	1:1 mix	0.474228
lexA	LexA repressor	3	low	-0.57109
lexA	LexA repressor	3	high	0.146072
lexA	LexA repressor	3	1:1 mix	-0.215681
lhr	Probable ATP-dependent helicase lhr	3	low	0.326992
lhr	Probable ATP-dependent helicase lhr	3	high	0.594263
lhr	Probable ATP-dependent helicase lhr	3	1:1 mix	0.142166
ligB	DNA ligase B	4	high	-1.4252
ligB	DNA ligase B	4	low	-0.169475
ligB	DNA ligase B	4	1:1 mix	-0.783274
lipA	Lipoyl synthase	2	high	0.16323
lipA	Lipoyl synthase	2	low	0.419769
lipA	Lipoyl synthase	2	1:1 mix	0.121702
lldR	Putative L-lactate dehydrogenase operon regulatory protein	1	1:1 mix	-0.246912
lldR	Putative L-lactate dehydrogenase operon regulatory protein	1	high	-0.666092
lldR	Putative L-lactate dehydrogenase operon regulatory protein	1	low	0.258958
loiP	Metalloprotease LoiP	3	low	0.0580674
loiP	Metalloprotease LoiP	3	high	1.9673
loiP	Metalloprotease LoiP	3	1:1 mix	1.01928
lolA	Outer-membrane lipoprotein carrier protein	2	low	0.256895
lolA	Outer-membrane lipoprotein carrier protein	2	high	1.03473
lolA	Outer-membrane lipoprotein carrier protein	2	1:1 mix	0.534057
lolC	Lipoprotein-releasing system transmembrane protein LolC	3	high	0.389687
lolC	Lipoprotein-releasing system transmembrane protein LolC	3	low	0.789649
lolC	Lipoprotein-releasing system transmembrane protein LolC	3	1:1 mix	0.325843
lon	Lon protease	3	low	-0.105963
lon	Lon protease	3	high	0.347796
lon	Lon protease	3	1:1 mix	0.249026
lplT	Lysophospholipid transporter LplT	1	1:1 mix	-0.350813
lplT	Lysophospholipid transporter LplT	1	high	-0.395286
lplT	Lysophospholipid transporter LplT	1	low	-0.354419
lpoA	Penicillin-binding protein activator LpoA	2	high	0.00912896
lpoA	Penicillin-binding protein activator LpoA	2	low	0.348888
lpoA	Penicillin-binding protein activator LpoA	2	1:1 mix	0.228492
lpoB	Penicillin-binding protein activator LpoB	1	1:1 mix	-0.213978
lpoB	Penicillin-binding protein activator LpoB	1	low	-0.36234
lpoB	Penicillin-binding protein activator LpoB	1	high	-0.160777
lptA	Lipopolysaccharide export system protein LptA	1	1:1 mix	-0.389932
lptA	Lipopolysaccharide export system protein LptA	1	high	-0.728038
lptA	Lipopolysaccharide export system protein LptA	1	low	-0.341425
lptB	Lipopolysaccharide export system ATP-binding protein LptB	1	1:1 mix	-0.271631
lptB	Lipopolysaccharide export system ATP-binding protein LptB	1	high	-0.694723
lptB	Lipopolysaccharide export system ATP-binding protein LptB	1	low	-0.211508
lptC	Lipopolysaccharide export system protein LptC	1	1:1 mix	-0.389685
lptC	Lipopolysaccharide export system protein LptC	1	high	-0.537061
lptC	Lipopolysaccharide export system protein LptC	1	low	-0.308849
lptD	LPS-assembly protein LptD	1	1:1 mix	-0.232619
lptD	LPS-assembly protein LptD	1	high	-0.545919
lptD	LPS-assembly protein LptD	1	low	-0.102411
lptE	LPS-assembly lipoprotein LptE	2	low	0.379174
lptE	LPS-assembly lipoprotein LptE	2	high	0.525985
lptE	LPS-assembly lipoprotein LptE	2	1:1 mix	0.355513
lptG	Lipopolysaccharide export system permease protein LptG	2	low	0.123801
lptG	Lipopolysaccharide export system permease protein LptG	2	high	0.503386
lptG	Lipopolysaccharide export system permease protein LptG	2	1:1 mix	0.396575
lpxA	Acyl-[acyl-carrier-protein]--UDP-N-acetylglucosamine O-acyltransferase	2	high	0.161414
lpxA	Acyl-[acyl-carrier-protein]--UDP-N-acetylglucosamine O-acyltransferase	2	low	0.450982
lpxA	Acyl-[acyl-carrier-protein]--UDP-N-acetylglucosamine O-acyltransferase	2	1:1 mix	0.162539
lpxC	UDP-3-O-acyl-N-acetylglucosamine deacetylase	3	low	0.377298
lpxC	UDP-3-O-acyl-N-acetylglucosamine deacetylase	3	high	2.3842
lpxC	UDP-3-O-acyl-N-acetylglucosamine deacetylase	3	1:1 mix	1.4806
lrhA	Probable HTH-type transcriptional regulator LrhA	2	low	0.0270975
lrhA	Probable HTH-type transcriptional regulator LrhA	2	high	1.24943
lrhA	Probable HTH-type transcriptional regulator LrhA	2	1:1 mix	0.42451
lrp	Leucine-responsive regulatory protein	2	high	0.500404
lrp	Leucine-responsive regulatory protein	2	low	0.508528
lrp	Leucine-responsive regulatory protein	2	1:1 mix	0.506965
lspA	Lipoprotein signal peptidase	3	low	0.411848
lspA	Lipoprotein signal peptidase	3	high	1.74614
lspA	Lipoprotein signal peptidase	3	1:1 mix	1.05851
luxS	S-ribosylhomocysteine lyase	1	1:1 mix	-0.405104
luxS	S-ribosylhomocysteine lyase	1	high	-0.645336
luxS	S-ribosylhomocysteine lyase	1	low	-0.438959
lysP	Lysine-specific permease	1	1:1 mix	-0.289391
lysP	Lysine-specific permease	1	high	-0.579667
lysP	Lysine-specific permease	1	low	-0.406322
lysS	Lysine--tRNA ligase	2	high	0.309474
lysS	Lysine--tRNA ligase	2	low	0.555238
lysS	Lysine--tRNA ligase	2	1:1 mix	0.318198
macB	Macrolide export ATP-binding/permease protein MacB	2	low	0.149844
macB	Macrolide export ATP-binding/permease protein MacB	2	high	0.321508
macB	Macrolide export ATP-binding/permease protein MacB	2	1:1 mix	0.245229
maeA	NAD-dependent malic enzyme	3	low	0.106206
maeA	NAD-dependent malic enzyme	3	high	1.0077
maeA	NAD-dependent malic enzyme	3	1:1 mix	0.530804
maeB	NADP-dependent malic enzyme	2	high	0.180268
maeB	NADP-dependent malic enzyme	2	low	0.3997
maeB	NADP-dependent malic enzyme	2	1:1 mix	0.183506
mak	Fructokinase	3	low	0.609996
mak	Fructokinase	3	high	1.20998
mak	Fructokinase	3	1:1 mix	0.727179
malP	Maltodextrin phosphorylase	1	1:1 mix	-0.430481
malP	Maltodextrin phosphorylase	1	high	-0.451143
malP	Maltodextrin phosphorylase	1	low	-0.424855
malQ	4-alpha-glucanotransferase	1	1:1 mix	-0.300218
malQ	4-alpha-glucanotransferase	1	high	-0.506506
malQ	4-alpha-glucanotransferase	1	low	-0.358396
malT	HTH-type transcriptional regulator MalT	4	high	-1.0823
malT	HTH-type transcriptional regulator MalT	4	low	-0.162718
malT	HTH-type transcriptional regulator MalT	4	1:1 mix	-0.850443
manA	Mannose-6-phosphate isomerase	3	low	0.706541
manA	Mannose-6-phosphate isomerase	3	high	2.03787
manA	Mannose-6-phosphate isomerase	3	1:1 mix	1.31943
manX	PTS system mannose-specific EIIAB component	1	1:1 mix	-0.683198
manX	PTS system mannose-specific EIIAB component	1	high	-0.886952
manX	PTS system mannose-specific EIIAB component	1	low	-0.729118
manY	PTS system mannose-specific EIIC component	1	1:1 mix	-0.518208
manY	PTS system mannose-specific EIIC component	1	high	-0.731954
manY	PTS system mannose-specific EIIC component	1	low	-0.521322
manZ	PTS system mannose-specific EIID component	1	1:1 mix	-0.596836
manZ	PTS system mannose-specific EIID component	1	high	-0.800059
manZ	PTS system mannose-specific EIID component	1	low	-0.766642
map	Methionine aminopeptidase	2	low	0.418759
map	Methionine aminopeptidase	2	high	0.502044
map	Methionine aminopeptidase	2	1:1 mix	0.464988
marC	UPF0056 inner membrane protein MarC	1	1:1 mix	-0.55547
marC	UPF0056 inner membrane protein MarC	1	high	-0.613958
marC	UPF0056 inner membrane protein MarC	1	low	-0.328513
mazG	Nucleoside triphosphate pyrophosphohydrolase	1	1:1 mix	-0.366369
mazG	Nucleoside triphosphate pyrophosphohydrolase	1	high	-1.0186
mazG	Nucleoside triphosphate pyrophosphohydrolase	1	low	-0.257082
mcbA	Uncharacterized protein McbA	3	low	-0.0252684
mcbA	Uncharacterized protein McbA	3	high	1.22454
mcbA	Uncharacterized protein McbA	3	1:1 mix	0.583268
mcbR	HTH-type transcriptional regulator McbR	4	high	-1.44529
mcbR	HTH-type transcriptional regulator McbR	4	low	-0.644167
mcbR	HTH-type transcriptional regulator McbR	4	1:1 mix	-1.0599
mdfA	Multidrug transporter MdfA	1	1:1 mix	-0.454848
mdfA	Multidrug transporter MdfA	1	high	-1.05579
mdfA	Multidrug transporter MdfA	1	low	-0.574191
mdh	Malate dehydrogenase	2	high	0.2315
mdh	Malate dehydrogenase	2	low	0.391561
mdh	Malate dehydrogenase	2	1:1 mix	0.437324
mdlA	Multidrug resistance-like ATP-binding protein MdlA	1	1:1 mix	-0.23383
mdlA	Multidrug resistance-like ATP-binding protein MdlA	1	high	-0.560046
mdlA	Multidrug resistance-like ATP-binding protein MdlA	1	low	-0.397126
mdtA	Multidrug resistance protein MdtA	2	low	0.10506
mdtA	Multidrug resistance protein MdtA	2	high	0.453067
mdtA	Multidrug resistance protein MdtA	2	1:1 mix	0.137002
mdtE	Multidrug resistance protein MdtE	1	1:1 mix	-0.567455
mdtE	Multidrug resistance protein MdtE	1	high	-1.17366
mdtE	Multidrug resistance protein MdtE	1	low	-0.259098
mdtF	Multidrug resistance protein MdtF	1	1:1 mix	-0.633525
mdtF	Multidrug resistance protein MdtF	1	high	-0.870413
mdtF	Multidrug resistance protein MdtF	1	low	-0.321542
mdtG	Multidrug resistance protein MdtG	1	1:1 mix	-0.641647
mdtG	Multidrug resistance protein MdtG	1	high	-0.57453
mdtG	Multidrug resistance protein MdtG	1	low	-0.561141
mdtK	Multidrug resistance protein MdtK	2	low	0.183009
mdtK	Multidrug resistance protein MdtK	2	high	0.745814
mdtK	Multidrug resistance protein MdtK	2	1:1 mix	0.407007
mdtL	Multidrug resistance protein MdtL	4	high	-1.7062
mdtL	Multidrug resistance protein MdtL	4	low	-0.331285
mdtL	Multidrug resistance protein MdtL	4	1:1 mix	-0.138347
mdtM	Multidrug resistance protein MdtM	4	high	-1.98536
mdtM	Multidrug resistance protein MdtM	4	low	-0.699374
mdtM	Multidrug resistance protein MdtM	4	1:1 mix	-0.87192
menD	2-succinyl-5-enolpyruvyl-6-hydroxy-3-cyclohexene-1-carboxylate synthase	4	high	-0.936743
menD	2-succinyl-5-enolpyruvyl-6-hydroxy-3-cyclohexene-1-carboxylate synthase	4	low	-0.187864
menD	2-succinyl-5-enolpyruvyl-6-hydroxy-3-cyclohexene-1-carboxylate synthase	4	1:1 mix	-0.810332
menF	Isochorismate synthase MenF	1	1:1 mix	-0.688947
menF	Isochorismate synthase MenF	1	high	-0.900033
menF	Isochorismate synthase MenF	1	low	-0.375491
menH	2-succinyl-6-hydroxy-2,4-cyclohexadiene-1-carboxylate synthase	1	1:1 mix	-0.549451
menH	2-succinyl-6-hydroxy-2,4-cyclohexadiene-1-carboxylate synthase	1	high	-0.748778
menH	2-succinyl-6-hydroxy-2,4-cyclohexadiene-1-carboxylate synthase	1	low	-0.417663
mepM	Murein DD-endopeptidase MepM	3	low	1.36005
mepM	Murein DD-endopeptidase MepM	3	high	1.5253
mepM	Murein DD-endopeptidase MepM	3	1:1 mix	1.39913
metB	Cystathionine gamma-synthase	2	low	0.653002
metB	Cystathionine gamma-synthase	2	high	0.991256
metB	Cystathionine gamma-synthase	2	1:1 mix	0.72479
metC	Cystathionine beta-lyase MetC	1	1:1 mix	-0.425164
metC	Cystathionine beta-lyase MetC	1	high	-0.592316
metC	Cystathionine beta-lyase MetC	1	low	-0.307622
metE	5-methyltetrahydropteroyltriglutamate--homocysteine methyltransferase	3	low	-0.705096
metE	5-methyltetrahydropteroyltriglutamate--homocysteine methyltransferase	3	high	0.484818
metE	5-methyltetrahydropteroyltriglutamate--homocysteine methyltransferase	3	1:1 mix	0.0158461
metF	5,10-methylenetetrahydrofolate reductase	5	low	-0.0638319
metF	5,10-methylenetetrahydrofolate reductase	5	high	5.43609
metF	5,10-methylenetetrahydrofolate reductase	5	1:1 mix	4.06441
metG	Methionine--tRNA ligase	2	low	0.563999
metG	Methionine--tRNA ligase	2	high	0.564291
metG	Methionine--tRNA ligase	2	1:1 mix	0.661851
metH	Methionine synthase	2	high	0.0784069
metH	Methionine synthase	2	low	0.644831
metH	Methionine synthase	2	1:1 mix	0.278555
metJ	Met repressor	3	low	-0.200893
metJ	Met repressor	3	high	1.34033
metJ	Met repressor	3	1:1 mix	0.613762
metK	S-adenosylmethionine synthase	3	low	-0.168974
metK	S-adenosylmethionine synthase	3	high	1.82819
metK	S-adenosylmethionine synthase	3	1:1 mix	0.584904
metN	Methionine import ATP-binding protein MetN	3	low	-0.0613955
metN	Methionine import ATP-binding protein MetN	3	high	0.881776
metN	Methionine import ATP-binding protein MetN	3	1:1 mix	0.296291
metR	HTH-type transcriptional regulator MetR	5	low	-0.847795
metR	HTH-type transcriptional regulator MetR	5	high	4.45399
metR	HTH-type transcriptional regulator MetR	5	1:1 mix	2.99489
mfd	Transcription-repair-coupling factor	3	low	0.14112
mfd	Transcription-repair-coupling factor	3	high	0.752388
mfd	Transcription-repair-coupling factor	3	1:1 mix	0.547704
mgrB	PhoP/PhoQ regulator MgrB	5	low	1.56917
mgrB	PhoP/PhoQ regulator MgrB	5	high	4.68804
mgrB	PhoP/PhoQ regulator MgrB	5	1:1 mix	3.80076
mgsA	Methylglyoxal synthase	2	low	0.151598
mgsA	Methylglyoxal synthase	2	high	0.618373
mgsA	Methylglyoxal synthase	2	1:1 mix	0.300239
mgtA	Magnesium-transporting ATPase, P-type 1	5	low	2.35721
mgtA	Magnesium-transporting ATPase, P-type 1	5	high	6.98524
mgtA	Magnesium-transporting ATPase, P-type 1	5	1:1 mix	5.88342
miaA	tRNA dimethylallyltransferase	3	low	-0.211078
miaA	tRNA dimethylallyltransferase	3	high	0.372034
miaA	tRNA dimethylallyltransferase	3	1:1 mix	0.174285
mioC	Protein MioC	2	high	0.224055
mioC	Protein MioC	2	low	0.788365
mioC	Protein MioC	2	1:1 mix	0.60064
mlaB	Intermembrane phospholipid transport system binding protein MlaB	3	low	0.352133
mlaB	Intermembrane phospholipid transport system binding protein MlaB	3	high	2.07721
mlaB	Intermembrane phospholipid transport system binding protein MlaB	3	1:1 mix	1.22963
mlaC	Intermembrane phospholipid transport system binding protein MlaC	3	low	0.191754
mlaC	Intermembrane phospholipid transport system binding protein MlaC	3	high	1.80803
mlaC	Intermembrane phospholipid transport system binding protein MlaC	3	1:1 mix	1.0656
mlaD	Intermembrane phospholipid transport system binding protein MlaD	3	low	0.508074
mlaD	Intermembrane phospholipid transport system binding protein MlaD	3	high	1.8665
mlaD	Intermembrane phospholipid transport system binding protein MlaD	3	1:1 mix	1.30345
mlaE	Intermembrane phospholipid transport system permease protein MlaE	3	low	0.699868
mlaE	Intermembrane phospholipid transport system permease protein MlaE	3	high	2.24155
mlaE	Intermembrane phospholipid transport system permease protein MlaE	3	1:1 mix	1.4377
mlaF	Intermembrane phospholipid transport system ATP-binding protein MlaF	3	low	0.816845
mlaF	Intermembrane phospholipid transport system ATP-binding protein MlaF	3	high	2.59301
mlaF	Intermembrane phospholipid transport system ATP-binding protein MlaF	3	1:1 mix	1.75063
mliC	Membrane-bound lysozyme inhibitor of C-type lysozyme	3	low	0.827789
mliC	Membrane-bound lysozyme inhibitor of C-type lysozyme	3	high	2.57032
mliC	Membrane-bound lysozyme inhibitor of C-type lysozyme	3	1:1 mix	1.79401
mlrA	HTH-type transcriptional regulator MlrA	4	high	-1.5369
mlrA	HTH-type transcriptional regulator MlrA	4	low	-0.516726
mlrA	HTH-type transcriptional regulator MlrA	4	1:1 mix	-0.794557
mltA	Membrane-bound lytic murein transglycosylase A	2	low	0.104754
mltA	Membrane-bound lytic murein transglycosylase A	2	high	0.613474
mltA	Membrane-bound lytic murein transglycosylase A	2	1:1 mix	0.272084
mltB	Membrane-bound lytic murein transglycosylase B	1	1:1 mix	-0.202225
mltB	Membrane-bound lytic murein transglycosylase B	1	high	-0.564528
mltB	Membrane-bound lytic murein transglycosylase B	1	low	-0.060287
mltC	Membrane-bound lytic murein transglycosylase C	3	low	0.467528
mltC	Membrane-bound lytic murein transglycosylase C	3	high	1.08473
mltC	Membrane-bound lytic murein transglycosylase C	3	1:1 mix	0.314675
mltD	Membrane-bound lytic murein transglycosylase D	3	low	0.48192
mltD	Membrane-bound lytic murein transglycosylase D	3	high	0.63737
mltD	Membrane-bound lytic murein transglycosylase D	3	1:1 mix	0.25938
mmuM	Homocysteine S-methyltransferase	3	low	0.617719
mmuM	Homocysteine S-methyltransferase	3	high	0.638163
mmuM	Homocysteine S-methyltransferase	3	1:1 mix	0.378159
mnmA	tRNA-specific 2-thiouridylase MnmA	2	high	0.078467
mnmA	tRNA-specific 2-thiouridylase MnmA	2	low	0.518023
mnmA	tRNA-specific 2-thiouridylase MnmA	2	1:1 mix	0.371485
mntH	Divalent metal cation transporter MntH	1	1:1 mix	-0.517614
mntH	Divalent metal cation transporter MntH	1	high	-0.954477
mntH	Divalent metal cation transporter MntH	1	low	-0.631357
mntR	Transcriptional regulator MntR	1	1:1 mix	-0.260487
mntR	Transcriptional regulator MntR	1	high	-0.626762
mntR	Transcriptional regulator MntR	1	low	-0.0628935
moaA	GTP 3',8-cyclase	1	1:1 mix	-0.459918
moaA	GTP 3',8-cyclase	1	high	-0.671559
moaA	GTP 3',8-cyclase	1	low	-0.308863
moaE	Molybdopterin synthase catalytic subunit	3	low	-0.637526
moaE	Molybdopterin synthase catalytic subunit	3	high	-0.0676756
moaE	Molybdopterin synthase catalytic subunit	3	1:1 mix	-0.489011
mocA	Molybdenum cofactor cytidylyltransferase	4	high	-1.91051
mocA	Molybdenum cofactor cytidylyltransferase	4	low	-0.475229
mocA	Molybdenum cofactor cytidylyltransferase	4	1:1 mix	-0.9915
modC	Molybdenum import ATP-binding protein ModC	3	low	0.713486
modC	Molybdenum import ATP-binding protein ModC	3	high	1.04761
modC	Molybdenum import ATP-binding protein ModC	3	1:1 mix	0.394536
mpl	UDP-N-acetylmuramate--L-alanyl-gamma-D-glutamyl-meso-2,6-diaminoheptandioate ligase	2	low	0.489962
mpl	UDP-N-acetylmuramate--L-alanyl-gamma-D-glutamyl-meso-2,6-diaminoheptandioate ligase	2	high	0.994865
mpl	UDP-N-acetylmuramate--L-alanyl-gamma-D-glutamyl-meso-2,6-diaminoheptandioate ligase	2	1:1 mix	0.603115
mppA	Periplasmic murein peptide-binding protein	1	1:1 mix	-0.320182
mppA	Periplasmic murein peptide-binding protein	1	high	-0.954858
mppA	Periplasmic murein peptide-binding protein	1	low	-0.218218
mqsA	Antitoxin MqsA	3	low	-1.0881
mqsA	Antitoxin MqsA	3	high	0.105928
mqsA	Antitoxin MqsA	3	1:1 mix	-0.547794
mqsR	mRNA interferase toxin MqsR	3	low	-1.29334
mqsR	mRNA interferase toxin MqsR	3	high	0.162879
mqsR	mRNA interferase toxin MqsR	3	1:1 mix	-0.478966
mraZ	Transcriptional regulator MraZ	2	high	0.387418
mraZ	Transcriptional regulator MraZ	2	low	0.523087
mraZ	Transcriptional regulator MraZ	2	1:1 mix	0.249594
mrcB	Penicillin-binding protein 1B	3	low	0.409102
mrcB	Penicillin-binding protein 1B	3	high	1.60844
mrcB	Penicillin-binding protein 1B	3	1:1 mix	0.718809
mreB	Cell shape-determining protein MreB	2	high	0.553113
mreB	Cell shape-determining protein MreB	2	low	0.560839
mreB	Cell shape-determining protein MreB	2	1:1 mix	0.3895
mreC	Cell shape-determining protein MreC	2	high	0.260097
mreC	Cell shape-determining protein MreC	2	low	0.57776
mreC	Cell shape-determining protein MreC	2	1:1 mix	0.337884
mreD	Rod shape-determining protein MreD	1	1:1 mix	-0.517809
mreD	Rod shape-determining protein MreD	1	high	-0.712569
mreD	Rod shape-determining protein MreD	1	low	-0.310214
msbA	ATP-dependent lipid A-core flippase	2	high	0.0672414
msbA	ATP-dependent lipid A-core flippase	2	low	0.58502
msbA	ATP-dependent lipid A-core flippase	2	1:1 mix	0.552061
mscK	Mechanosensitive channel MscK	3	low	1.00134
mscK	Mechanosensitive channel MscK	3	high	2.12812
mscK	Mechanosensitive channel MscK	3	1:1 mix	1.3876
msrA	Peptide methionine sulfoxide reductase MsrA	1	1:1 mix	-0.213295
msrA	Peptide methionine sulfoxide reductase MsrA	1	high	-0.545995
msrA	Peptide methionine sulfoxide reductase MsrA	1	low	-0.35592
msrC	Free methionine-R-sulfoxide reductase	1	1:1 mix	-0.370981
msrC	Free methionine-R-sulfoxide reductase	1	high	-0.430341
msrC	Free methionine-R-sulfoxide reductase	1	low	0.0138395
msyB	Acidic protein MsyB	3	low	-0.222063
msyB	Acidic protein MsyB	3	high	1.0063
msyB	Acidic protein MsyB	3	1:1 mix	0.399451
mtgA	Biosynthetic peptidoglycan transglycosylase	3	low	-0.0382316
mtgA	Biosynthetic peptidoglycan transglycosylase	3	high	0.554579
mtgA	Biosynthetic peptidoglycan transglycosylase	3	1:1 mix	0.0336509
mtlA	PTS system mannitol-specific EIICBA component	4	high	-1.33549
mtlA	PTS system mannitol-specific EIICBA component	4	low	-0.974117
mtlA	PTS system mannitol-specific EIICBA component	4	1:1 mix	-1.37308
mtlD	Mannitol-1-phosphate 5-dehydrogenase	4	high	-1.48218
mtlD	Mannitol-1-phosphate 5-dehydrogenase	4	low	-0.938643
mtlD	Mannitol-1-phosphate 5-dehydrogenase	4	1:1 mix	-1.26927
mtlR	Mannitol operon repressor	4	high	-1.66235
mtlR	Mannitol operon repressor	4	low	-0.990497
mtlR	Mannitol operon repressor	4	1:1 mix	-1.45846
mtn	5'-methylthioadenosine/S-adenosylhomocysteine nucleosidase	2	low	0.465738
mtn	5'-methylthioadenosine/S-adenosylhomocysteine nucleosidase	2	high	0.471128
mtn	5'-methylthioadenosine/S-adenosylhomocysteine nucleosidase	2	1:1 mix	0.44521
mug	G/U mismatch-specific DNA glycosylase	2	low	0.135742
mug	G/U mismatch-specific DNA glycosylase	2	high	1.07536
mug	G/U mismatch-specific DNA glycosylase	2	1:1 mix	0.494438
mukB	Chromosome partition protein MukB	2	high	0.461298
mukB	Chromosome partition protein MukB	2	low	0.5067
mukB	Chromosome partition protein MukB	2	1:1 mix	0.317681
mukE	Chromosome partition protein MukE	3	high	0.607247
mukE	Chromosome partition protein MukE	3	low	0.732016
mukE	Chromosome partition protein MukE	3	1:1 mix	0.367525
mukF	Chromosome partition protein MukF	3	high	-0.0119753
mukF	Chromosome partition protein MukF	3	low	0.520607
mukF	Chromosome partition protein MukF	3	1:1 mix	0.0615424
murA	UDP-N-acetylglucosamine 1-carboxyvinyltransferase	3	low	0.606412
murA	UDP-N-acetylglucosamine 1-carboxyvinyltransferase	3	high	1.23828
murA	UDP-N-acetylglucosamine 1-carboxyvinyltransferase	3	1:1 mix	0.777064
mutL	DNA mismatch repair protein MutL	2	high	0.375668
mutL	DNA mismatch repair protein MutL	2	low	0.382661
mutL	DNA mismatch repair protein MutL	2	1:1 mix	0.168066
mutM	Formamidopyrimidine-DNA glycosylase	3	low	0.431347
mutM	Formamidopyrimidine-DNA glycosylase	3	high	1.42842
mutM	Formamidopyrimidine-DNA glycosylase	3	1:1 mix	1.02341
mutS	DNA mismatch repair protein MutS	3	high	0.631462
mutS	DNA mismatch repair protein MutS	3	low	1.04798
mutS	DNA mismatch repair protein MutS	3	1:1 mix	0.545259
mutT	8-oxo-dGTP diphosphatase	3	low	0.627216
mutT	8-oxo-dGTP diphosphatase	3	high	1.43155
mutT	8-oxo-dGTP diphosphatase	3	1:1 mix	0.764266
mutY	Adenine DNA glycosylase	2	low	0.224397
mutY	Adenine DNA glycosylase	2	high	1.15545
mutY	Adenine DNA glycosylase	2	1:1 mix	0.568585
nac	Nitrogen assimilation regulatory protein nac	3	low	-0.745055
nac	Nitrogen assimilation regulatory protein nac	3	high	-0.4742
nac	Nitrogen assimilation regulatory protein nac	3	1:1 mix	-0.686717
nadB	L-aspartate oxidase	4	high	-1.06677
nadB	L-aspartate oxidase	4	low	-0.550089
nadB	L-aspartate oxidase	4	1:1 mix	-0.230562
nadK	NAD kinase	1	1:1 mix	-0.00443046
nadK	NAD kinase	1	high	-0.523872
nadK	NAD kinase	1	low	0.0563643
nadR	Trifunctional NAD biosynthesis/regulator protein NadR	1	1:1 mix	-0.306336
nadR	Trifunctional NAD biosynthesis/regulator protein NadR	1	high	-0.68279
nadR	Trifunctional NAD biosynthesis/regulator protein NadR	1	low	-0.19688
nagA	N-acetylglucosamine-6-phosphate deacetylase	3	low	-0.00546122
nagA	N-acetylglucosamine-6-phosphate deacetylase	3	high	0.471218
nagA	N-acetylglucosamine-6-phosphate deacetylase	3	1:1 mix	0.231317
nagE	PTS system N-acetylglucosamine-specific EIICBA component	2	low	0.240493
nagE	PTS system N-acetylglucosamine-specific EIICBA component	2	high	1.05775
nagE	PTS system N-acetylglucosamine-specific EIICBA component	2	1:1 mix	0.361676
nanM	N-acetylneuraminate epimerase	1	1:1 mix	-0.331947
nanM	N-acetylneuraminate epimerase	1	high	-0.890413
nanM	N-acetylneuraminate epimerase	1	low	-0.567384
narG	Respiratory nitrate reductase 1 alpha chain	3	low	-0.0861248
narG	Respiratory nitrate reductase 1 alpha chain	3	high	0.623825
narG	Respiratory nitrate reductase 1 alpha chain	3	1:1 mix	0.0573861
narH	Respiratory nitrate reductase 1 beta chain	2	low	0.179443
narH	Respiratory nitrate reductase 1 beta chain	2	high	0.975689
narH	Respiratory nitrate reductase 1 beta chain	2	1:1 mix	0.507228
narJ	Nitrate reductase molybdenum cofactor assembly chaperone NarJ	3	low	0.884324
narJ	Nitrate reductase molybdenum cofactor assembly chaperone NarJ	3	high	2.2492
narJ	Nitrate reductase molybdenum cofactor assembly chaperone NarJ	3	1:1 mix	1.34364
narU	Nitrate/nitrite transporter NarU	1	1:1 mix	-0.876208
narU	Nitrate/nitrite transporter NarU	1	high	-0.982792
narU	Nitrate/nitrite transporter NarU	1	low	-0.785777
narV	Respiratory nitrate reductase 2 gamma chain	4	low	-0.793325
narV	Respiratory nitrate reductase 2 gamma chain	4	high	-0.655579
narV	Respiratory nitrate reductase 2 gamma chain	4	1:1 mix	-0.851034
narW	Probable nitrate reductase molybdenum cofactor assembly chaperone NarW	4	high	-0.863823
narW	Probable nitrate reductase molybdenum cofactor assembly chaperone NarW	4	low	-0.856802
narW	Probable nitrate reductase molybdenum cofactor assembly chaperone NarW	4	1:1 mix	-0.921593
narY	Respiratory nitrate reductase 2 beta chain	1	1:1 mix	-0.798981
narY	Respiratory nitrate reductase 2 beta chain	1	high	-0.887135
narY	Respiratory nitrate reductase 2 beta chain	1	low	-0.79059
narZ	Respiratory nitrate reductase 2 alpha chain	1	1:1 mix	-0.696687
narZ	Respiratory nitrate reductase 2 alpha chain	1	low	-0.691594
narZ	Respiratory nitrate reductase 2 alpha chain	1	high	-0.584369
ndh	Type II NADH:quinone oxidoreductase	2	low	0.357933
ndh	Type II NADH:quinone oxidoreductase	2	high	1.0268
ndh	Type II NADH:quinone oxidoreductase	2	1:1 mix	0.720581
nfi	Endonuclease V	1	1:1 mix	-0.204966
nfi	Endonuclease V	1	high	-0.792515
nfi	Endonuclease V	1	low	0.00681742
nfrB	Bacteriophage adsorption protein B	1	1:1 mix	-0.567352
nfrB	Bacteriophage adsorption protein B	1	high	-0.605418
nfrB	Bacteriophage adsorption protein B	1	low	-0.356029
nfsA	Oxygen-insensitive NADPH nitroreductase	2	low	0.394337
nfsA	Oxygen-insensitive NADPH nitroreductase	2	high	0.749925
nfsA	Oxygen-insensitive NADPH nitroreductase	2	1:1 mix	0.467171
nhaA	Na(+)/H(+) antiporter NhaA	3	low	-0.188349
nhaA	Na(+)/H(+) antiporter NhaA	3	high	0.440143
nhaA	Na(+)/H(+) antiporter NhaA	3	1:1 mix	0.149759
nhaR	Transcriptional activator protein NhaR	1	1:1 mix	-0.438459
nhaR	Transcriptional activator protein NhaR	1	high	-0.689746
nhaR	Transcriptional activator protein NhaR	1	low	-0.282966
nlpA	Lipoprotein 28	1	1:1 mix	-0.1982
nlpA	Lipoprotein 28	1	high	-0.710979
nlpA	Lipoprotein 28	1	low	-0.0536941
nlpD	Murein hydrolase activator NlpD	2	low	0.569189
nlpD	Murein hydrolase activator NlpD	2	high	0.692548
nlpD	Murein hydrolase activator NlpD	2	1:1 mix	0.488063
nlpE	Lipoprotein NlpE	2	low	0.115021
nlpE	Lipoprotein NlpE	2	high	0.541225
nlpE	Lipoprotein NlpE	2	1:1 mix	0.339034
nnr	Bifunctional NAD(P)H-hydrate repair enzyme Nnr	2	low	0.222559
nnr	Bifunctional NAD(P)H-hydrate repair enzyme Nnr	2	high	0.585705
nnr	Bifunctional NAD(P)H-hydrate repair enzyme Nnr	2	1:1 mix	0.272689
npr	Phosphocarrier protein NPr	1	1:1 mix	-0.336017
npr	Phosphocarrier protein NPr	1	high	-0.713148
npr	Phosphocarrier protein NPr	1	low	-0.37079
nrdA	Ribonucleoside-diphosphate reductase 1 subunit alpha	2	high	0.660041
nrdA	Ribonucleoside-diphosphate reductase 1 subunit alpha	2	low	0.787396
nrdA	Ribonucleoside-diphosphate reductase 1 subunit alpha	2	1:1 mix	0.635327
nrdE	Ribonucleoside-diphosphate reductase 2 subunit alpha	1	1:1 mix	-0.216746
nrdE	Ribonucleoside-diphosphate reductase 2 subunit alpha	1	high	-0.317245
nrdE	Ribonucleoside-diphosphate reductase 2 subunit alpha	1	low	0.0362826
nrdF	Ribonucleoside-diphosphate reductase 2 subunit beta	1	1:1 mix	-0.415851
nrdF	Ribonucleoside-diphosphate reductase 2 subunit beta	1	high	-0.752503
nrdF	Ribonucleoside-diphosphate reductase 2 subunit beta	1	low	-0.0499158
nrdG	Anaerobic ribonucleoside-triphosphate reductase-activating protein	4	high	-0.684125
nrdG	Anaerobic ribonucleoside-triphosphate reductase-activating protein	4	low	-0.520819
nrdG	Anaerobic ribonucleoside-triphosphate reductase-activating protein	4	1:1 mix	-0.813064
nsrR	HTH-type transcriptional repressor NsrR	1	1:1 mix	-0.452052
nsrR	HTH-type transcriptional repressor NsrR	1	high	-0.685331
nsrR	HTH-type transcriptional repressor NsrR	1	low	-0.0769345
nudC	NAD-capped RNA hydrolase NudC	1	1:1 mix	-0.300297
nudC	NAD-capped RNA hydrolase NudC	1	high	-0.826625
nudC	NAD-capped RNA hydrolase NudC	1	low	-0.0498842
nudK	GDP-mannose pyrophosphatase	3	high	0.74529
nudK	GDP-mannose pyrophosphatase	3	low	0.894084
nudK	GDP-mannose pyrophosphatase	3	1:1 mix	0.620368
nudL	Uncharacterized Nudix hydrolase NudL	1	1:1 mix	-0.401431
nudL	Uncharacterized Nudix hydrolase NudL	1	high	-0.841598
nudL	Uncharacterized Nudix hydrolase NudL	1	low	0.0464316
nuoA	NADH-quinone oxidoreductase subunit A	2	high	0.271184
nuoA	NADH-quinone oxidoreductase subunit A	2	low	0.501605
nuoA	NADH-quinone oxidoreductase subunit A	2	1:1 mix	0.422123
nuoB	NADH-quinone oxidoreductase subunit B	2	high	0.482906
nuoB	NADH-quinone oxidoreductase subunit B	2	low	0.59963
nuoB	NADH-quinone oxidoreductase subunit B	2	1:1 mix	0.457462
nuoC	NADH-quinone oxidoreductase subunit C/D	2	high	0.511039
nuoC	NADH-quinone oxidoreductase subunit C/D	2	low	0.57975
nuoC	NADH-quinone oxidoreductase subunit C/D	2	1:1 mix	0.468367
nuoE	NADH-quinone oxidoreductase subunit E	2	low	0.651584
nuoE	NADH-quinone oxidoreductase subunit E	2	high	0.674007
nuoE	NADH-quinone oxidoreductase subunit E	2	1:1 mix	0.560941
nuoF	NADH-quinone oxidoreductase subunit F	2	high	0.554224
nuoF	NADH-quinone oxidoreductase subunit F	2	low	0.614989
nuoF	NADH-quinone oxidoreductase subunit F	2	1:1 mix	0.583637
nuoG	NADH-quinone oxidoreductase subunit G	2	low	0.438802
nuoG	NADH-quinone oxidoreductase subunit G	2	high	0.519874
nuoG	NADH-quinone oxidoreductase subunit G	2	1:1 mix	0.496145
nuoH	NADH-quinone oxidoreductase subunit H	2	low	0.428979
nuoH	NADH-quinone oxidoreductase subunit H	2	high	0.580372
nuoH	NADH-quinone oxidoreductase subunit H	2	1:1 mix	0.628366
nuoI	NADH-quinone oxidoreductase subunit I	2	low	0.500007
[truncated: 2,690 more rows]
