# Supplementary material for: Heterogeneous efflux pump expression underpins phenotypic resistance to antimicrobial peptides
Source: eLife. 2025 Jul 3;13:RP99752. doi: 10.7554/eLife.99752 (PMC12226021; doi:10.7554/eLife.99752)
Supplement: Figure 3—source data 3. — Full and simplified list of biological processes that were significantly enriched in each cluster together with their gene ontology (GO) ID, description and shortened term, the corresponding ratio of number of genes annotated with the process term within the cluster over the total number of genes within the cluster (generation), the ratio of number of all genes annotated with the process term over the total number of genes annotated with any process term (bgratio), the p-value, adjusted p-value, and q-value, and the list of genes contained in each biological process. [file elife-99752-fig3-data3.xlsx]

## Sheet: Cluster 2
Simplified GO Enrich
ID	Description	Shortened Term	GeneRatio	BgRatio	pvalue	p.adjust	qvalue	geneID
GO:0043043	peptide biosynthetic process	Peptide Synthesis	57/315	104/1205	6.64406e-11	3.47484e-08	2.93038e-08	acnB/ahpC/alaS/argS/asnS/aspS/cysS/entB/entC/entE/fur/glyS/ileS/infC/leuS/lysS/metG/prfB/rmf/rplA/rplB/rplC/rplD/rplE/rplF/rplK/rplL/rplM/rplN/rplO/rplQ/rplR/rplT/rplU/rplW/rplX/rpmA/rpmC/rpmD/rpmJ/rpsC/rpsD/rpsE/rpsF/rpsH/rpsJ/rpsK/rpsM/rpsN/rpsO/rpsS/smpB/trpS/tsaB/tsaE/tyrS/valS
GO:0006518	peptide metabolic process	Peptide Metabolism	59/315	111/1205	1.57934e-10	4.12996e-08	3.48285e-08	acnB/ahpC/alaS/argS/asnS/aspS/cysS/entB/entC/entE/fur/glyS/ileS/infC/leuS/lysS/metG/pepQ/prfB/rmf/rplA/rplB/rplC/rplD/rplE/rplF/rplK/rplL/rplM/rplN/rplO/rplQ/rplR/rplT/rplU/rplW/rplX/rpmA/rpmC/rpmD/rpmJ/rpsC/rpsD/rpsE/rpsF/rpsH/rpsJ/rpsK/rpsM/rpsN/rpsO/rpsS/smpB/sppA/trpS/tsaB/tsaE/tyrS/valS
GO:0071840	cellular component organization or biogenesis	Cell Organisation	102/315	242/1205	7.43454e-10	6.54059e-08	5.51576e-08	amiB/ampG/bamB/bamC/bamD/bamE/bepA/can/ccmA/cspE/dacA/dnaB/fis/fpr/ftsA/ftsE/ftsQ/ftsX/ftsZ/glmM/gltA/gmhA/guaB/gyrA/gyrB/hupB/ibaG/infC/iscS/iscU/lpoA/lptE/lptG/mgsA/mltA/mpl/mreB/mreC/msbA/mukB/mutL/pal/parC/phoU/ppc/prfB/priB/prs/rcsB/recC/ridA/rlmC/rlmI/rlmL/rlmM/rluA/rne/rplA/rplB/rplC/rplD/rplE/rplF/rplK/rplQ/rplT/rplW/rplX/rpmA/rpmC/rpmD/rpoA/rpoB/rpoC/rpsC/rpsD/rpsE/rpsH/rpsJ/rpsN/rpsO/rp…
GO:1901566	organonitrogen compound biosynthetic process	Organonitrogen Synthesis	101/315	245/1205	4.5358e-09	3.38889e-07	2.85789e-07	accB/accC/acnB/add/ahpC/alaS/argS/aroA/asnS/aspS/ccmA/cof/cyoE/cysG/cysS/dacA/dapA/dapD/entB/entC/entE/fur/glmM/glyS/guaA/guaB/hisB/hisC/hisD/hisI/ileS/ilvB/ilvD/ilvG/infC/iscS/leuB/leuC/leuS/lpoA/lysS/metB/metG/metH/mpl/mreB/mreC/panD/pdxH/prfB/prs/pyrH/queA/relA/ridA/rmf/rplA/rplB/rplC/rplD/rplE/rplF/rplK/rplL/rplM/rplN/rplO/rplQ/rplR/rplT/rplU/rplW/rplX/rpmA/rpmC/rpmD/rpmJ/rpsC/rpsD/rpsE/rpsF/…
GO:0043039	tRNA aminoacylation	tRNA Aminoacylation	13/315	15/1205	1.35754e-06	5.84039e-05	4.92527e-05	alaS/argS/asnS/aspS/cysS/glyS/ileS/leuS/lysS/metG/trpS/tyrS/valS
GO:0045333	cellular respiration	Respiration	30/315	53/1205	1.46517e-06	5.84039e-05	4.92527e-05	aceK/acnB/bisC/cyoA/cyoB/dmsC/gltA/icd/mdh/narH/ndh/nuoA/nuoB/nuoC/nuoE/nuoF/nuoG/nuoH/nuoI/nuoJ/nuoL/ppc/sdhB/sdhC/sdhD/sucA/sucB/sucC/sucD/torZ
GO:0051205	protein insertion into membrane	Protein Insertion	10/315	11/1205	1.13125e-05	0.000311392	0.000262601	bamB/bamC/bamD/bamE/secD/secF/secG/secY/yajC/yidC
GO:0140694	non-membrane-bounded organelle assembly	Organelle Assembly	25/315	45/1205	1.86047e-05	0.000463346	0.000390746	rplA/rplB/rplC/rplD/rplE/rplF/rplK/rplQ/rplT/rplW/rplX/rpmA/rpmC/rpmD/rpoA/rpoB/rpoC/rpsC/rpsD/rpsE/rpsH/rpsN/rpsO/rpsS/rsgA
GO:0022618	protein-RNA complex assembly	Protein-RNA Assembly	21/315	36/1205	3.35979e-05	0.000702868	0.000592738	rplA/rplB/rplC/rplE/rplF/rplK/rplQ/rplT/rplW/rplX/rpmA/rpmC/rpmD/rpsC/rpsD/rpsE/rpsH/rpsN/rpsO/rpsS/rsgA
GO:0010467	gene expression	Gene Expression	104/315	306/1205	0.000246344	0.00339047	0.00285923	acnB/alaS/argP/argS/asnS/aspS/bepA/crp/cspE/cueR/cysS/cytR/dsbB/fecA/fis/fkpB/fur/gcvA/glyS/gyrA/gyrB/hcaR/hupB/hycI/ileS/infC/iscR/iscS/leuS/lrhA/lrp/lysS/metG/mnmA/mraZ/nrdA/oxyR/panD/phoU/pnp/ppiD/prfB/proQ/psd/queA/rcsB/rimO/rlmC/rlmI/rlmL/rlmM/rluA/rmf/rnb/rne/rplA/rplB/rplC/rplD/rplE/rplF/rplK/rplL/rplM/rplN/rplO/rplQ/rplR/rplT/rplU/rplW/rplX/rpmA/rpmC/rpmD/rpmJ/rpoA/rpoB/rpoC/rpoS/rppH/rps…
GO:0009059	macromolecule biosynthetic process	Macromolecule Synthesis	118/315	360/1205	0.000463653	0.00621771	0.00524347	acnB/alaS/argP/argS/asnS/aspS/bepA/ccmA/crp/cspE/cueR/cysS/cytR/dacA/dnaB/dnaX/dsbB/eptA/fecA/fis/fkpB/fur/galE/gcvA/glmM/glyS/gmhA/gyrA/gyrB/hcaR/hupB/hycI/ileS/infC/iscR/iscS/leuS/lpoA/lrhA/lrp/lysS/metG/mnmA/mpl/mraZ/mreB/mreC/nrdA/oxyR/panD/phoU/pnp/ppiD/prfB/priB/proQ/psd/queA/rcsB/rimO/rlmC/rlmI/rlmL/rlmM/rluA/rmf/rnb/rne/rplA/rplB/rplC/rplD/rplE/rplF/rplK/rplL/rplM/rplN/rplO/rplQ/rplR/rplT…
GO:0051668	localization within membrane	Membrane Localisation	12/315	19/1205	0.000680954	0.00868632	0.00732529	asmA/bamB/bamC/bamD/bamE/lolA/secD/secF/secG/secY/yajC/yidC
GO:0019725	cellular homeostasis	Homeostasis	21/315	45/1205	0.00200114	0.0232577	0.0196135	ahpC/ahpF/ccmA/cydD/exbD/fecA/fepA/fepB/gadA/ibaG/iscU/kefB/kefC/kefG/phoU/rpoA/rpoB/rpoC/sthA/tonB/trxB
GO:0007049	cell cycle	Cell Cycle	17/315	35/1205	0.00319043	0.0333719	0.028143	amiB/dedD/ftsA/ftsE/ftsQ/ftsX/ftsZ/mpl/mreB/mukB/nlpD/pal/parC/seqA/tolA/tolB/zipA
GO:0006886	intracellular protein transport	Protein Transport	8/315	12/1205	0.00360817	0.0362898	0.0306037	asmA/secD/secF/secG/secY/tatA/tatB/tatC
GO:0045184	establishment of protein localization	Protein Localisation	21/315	47/1205	0.00388267	0.0381402	0.0321641	asmA/bamB/bamC/bamD/bamE/dtpA/exbD/lolA/mdtK/secD/secF/secG/secY/tatA/tatB/tatC/tolA/tolB/tonB/yajC/yidC
Full GO Enrich
ID	Description	GeneRatio	BgRatio	pvalue	p.adjust	qvalue	geneID
GO:0043043	peptide biosynthetic process	57/315	104/1205	6.64406e-11	3.47484e-08	2.93038e-08	acnB/ahpC/alaS/argS/asnS/aspS/cysS/entB/entC/entE/fur/glyS/ileS/infC/leuS/lysS/metG/prfB/rmf/rplA/rplB/rplC/rplD/rplE/rplF/rplK/rplL/rplM/rplN/rplO/rplQ/rplR/rplT/rplU/rplW/rplX/rpmA/rpmC/rpmD/rpmJ/rpsC/rpsD/rpsE/rpsF/rpsH/rpsJ/rpsK/rpsM/rpsN/rpsO/rpsS/smpB/trpS/tsaB/tsaE/tyrS/valS
GO:0006518	peptide metabolic process	59/315	111/1205	1.57934e-10	4.12996e-08	3.48285e-08	acnB/ahpC/alaS/argS/asnS/aspS/cysS/entB/entC/entE/fur/glyS/ileS/infC/leuS/lysS/metG/pepQ/prfB/rmf/rplA/rplB/rplC/rplD/rplE/rplF/rplK/rplL/rplM/rplN/rplO/rplQ/rplR/rplT/rplU/rplW/rplX/rpmA/rpmC/rpmD/rpmJ/rpsC/rpsD/rpsE/rpsF/rpsH/rpsJ/rpsK/rpsM/rpsN/rpsO/rpsS/smpB/sppA/trpS/tsaB/tsaE/tyrS/valS
GO:0006412	translation	52/315	94/1205	3.3898e-10	4.973e-08	4.1938e-08	acnB/alaS/argS/asnS/aspS/cysS/glyS/ileS/infC/leuS/lysS/metG/prfB/rmf/rplA/rplB/rplC/rplD/rplE/rplF/rplK/rplL/rplM/rplN/rplO/rplQ/rplR/rplT/rplU/rplW/rplX/rpmA/rpmC/rpmD/rpmJ/rpsC/rpsD/rpsE/rpsF/rpsH/rpsJ/rpsK/rpsM/rpsN/rpsO/rpsS/smpB/trpS/tsaB/tsaE/tyrS/valS
GO:0002181	cytoplasmic translation	32/315	46/1205	3.80344e-10	4.973e-08	4.1938e-08	rplA/rplB/rplC/rplD/rplE/rplF/rplK/rplL/rplM/rplN/rplO/rplQ/rplR/rplT/rplU/rplW/rplX/rpmA/rpmC/rpmD/rpmJ/rpsC/rpsD/rpsE/rpsF/rpsH/rpsJ/rpsK/rpsM/rpsN/rpsO/rpsS
GO:0071840	cellular component organization or biogenesis	102/315	242/1205	7.43454e-10	6.54059e-08	5.51576e-08	amiB/ampG/bamB/bamC/bamD/bamE/bepA/can/ccmA/cspE/dacA/dnaB/fis/fpr/ftsA/ftsE/ftsQ/ftsX/ftsZ/glmM/gltA/gmhA/guaB/gyrA/gyrB/hupB/ibaG/infC/iscS/iscU/lpoA/lptE/lptG/mgsA/mltA/mpl/mreB/mreC/msbA/mukB/mutL/pal/parC/phoU/ppc/prfB/priB/prs/rcsB/recC/ridA/rlmC/rlmI/rlmL/rlmM/rluA/rne/rplA/rplB/rplC/rplD/rplE/rplF/rplK/rplQ/rplT/rplW/rplX/rpmA/rpmC/rpmD/rpoA/rpoB/rpoC/rpsC/rpsD/rpsE/rpsH/rpsJ/rpsN/rpsO/rp…
GO:0043604	amide biosynthetic process	60/315	117/1205	7.50354e-10	6.54059e-08	5.51576e-08	accB/accC/acnB/ahpC/alaS/argS/asnS/aspS/cysS/entB/entC/entE/fur/glyS/ileS/infC/leuS/lysS/metG/panD/prfB/rmf/rplA/rplB/rplC/rplD/rplE/rplF/rplK/rplL/rplM/rplN/rplO/rplQ/rplR/rplT/rplU/rplW/rplX/rpmA/rpmC/rpmD/rpmJ/rpsC/rpsD/rpsE/rpsF/rpsH/rpsJ/rpsK/rpsM/rpsN/rpsO/rpsS/smpB/trpS/tsaB/tsaE/tyrS/valS
GO:1901566	organonitrogen compound biosynthetic process	101/315	245/1205	4.5358e-09	3.38889e-07	2.85789e-07	accB/accC/acnB/add/ahpC/alaS/argS/aroA/asnS/aspS/ccmA/cof/cyoE/cysG/cysS/dacA/dapA/dapD/entB/entC/entE/fur/glmM/glyS/guaA/guaB/hisB/hisC/hisD/hisI/ileS/ilvB/ilvD/ilvG/infC/iscS/leuB/leuC/leuS/lpoA/lysS/metB/metG/metH/mpl/mreB/mreC/panD/pdxH/prfB/prs/pyrH/queA/relA/ridA/rmf/rplA/rplB/rplC/rplD/rplE/rplF/rplK/rplL/rplM/rplN/rplO/rplQ/rplR/rplT/rplU/rplW/rplX/rpmA/rpmC/rpmD/rpmJ/rpsC/rpsD/rpsE/rpsF/…
GO:0043603	amide metabolic process	65/315	136/1205	5.98541e-09	3.91296e-07	3.29985e-07	accB/accC/acnB/ahpC/alaS/argS/asnS/aspS/cysS/entB/entC/entE/fur/gadA/glyS/ileS/infC/leuS/lysS/metG/panD/pepQ/prfB/rmf/rplA/rplB/rplC/rplD/rplE/rplF/rplK/rplL/rplM/rplN/rplO/rplQ/rplR/rplT/rplU/rplW/rplX/rpmA/rpmC/rpmD/rpmJ/rpsC/rpsD/rpsE/rpsF/rpsH/rpsJ/rpsK/rpsM/rpsN/rpsO/rpsS/smpB/sppA/sucB/sucC/trpS/tsaB/tsaE/tyrS/valS
GO:0016043	cellular component organization	92/315	218/1205	7.17694e-09	4.1706e-07	3.51712e-07	amiB/ampG/bamB/bamC/bamD/bamE/bepA/can/ccmA/cspE/dacA/dnaB/fis/fpr/ftsA/ftsE/ftsQ/ftsX/ftsZ/gltA/gmhA/guaB/gyrA/gyrB/hupB/ibaG/infC/iscS/iscU/lptE/lptG/mgsA/mltA/mpl/msbA/mukB/mutL/pal/parC/phoU/ppc/prfB/priB/prs/rcsB/recC/ridA/rne/rplA/rplB/rplC/rplD/rplE/rplF/rplK/rplQ/rplT/rplW/rplX/rpmA/rpmC/rpmD/rpoA/rpoB/rpoC/rpsC/rpsD/rpsE/rpsH/rpsJ/rpsN/rpsO/rpsS/rraA/rsgA/sdhC/sdhD/secD/secF/secG/secY/se…
GO:0006996	organelle organization	39/315	74/1205	4.36119e-07	2.2809e-05	1.92352e-05	dnaB/fis/gyrA/gyrB/hupB/infC/mukB/mutL/parC/priB/recC/rplA/rplB/rplC/rplD/rplE/rplF/rplK/rplQ/rplT/rplW/rplX/rpmA/rpmC/rpmD/rpoA/rpoB/rpoC/rpsC/rpsD/rpsE/rpsH/rpsN/rpsO/rpsS/rsgA/seqA/topA/uvrD
GO:0006418	tRNA aminoacylation for protein translation	13/315	15/1205	1.35754e-06	5.84039e-05	4.92527e-05	alaS/argS/asnS/aspS/cysS/glyS/ileS/leuS/lysS/metG/trpS/tyrS/valS
GO:0043039	tRNA aminoacylation	13/315	15/1205	1.35754e-06	5.84039e-05	4.92527e-05	alaS/argS/asnS/aspS/cysS/glyS/ileS/leuS/lysS/metG/trpS/tyrS/valS
GO:0045333	cellular respiration	30/315	53/1205	1.46517e-06	5.84039e-05	4.92527e-05	aceK/acnB/bisC/cyoA/cyoB/dmsC/gltA/icd/mdh/narH/ndh/nuoA/nuoB/nuoC/nuoE/nuoF/nuoG/nuoH/nuoI/nuoJ/nuoL/ppc/sdhB/sdhC/sdhD/sucA/sucB/sucC/sucD/torZ
GO:0044085	cellular component biogenesis	70/315	168/1205	1.56339e-06	5.84039e-05	4.92527e-05	bamB/bamC/bamD/bamE/bepA/can/ccmA/dacA/fpr/ftsA/ftsE/ftsQ/ftsX/ftsZ/glmM/gltA/gmhA/guaB/ibaG/iscS/iscU/lpoA/lptE/lptG/mgsA/mpl/mreB/mreC/ppc/prs/ridA/rlmC/rlmI/rlmL/rlmM/rluA/rne/rplA/rplB/rplC/rplD/rplE/rplF/rplK/rplQ/rplT/rplW/rplX/rpmA/rpmC/rpmD/rpoA/rpoB/rpoC/rpsC/rpsD/rpsE/rpsH/rpsJ/rpsN/rpsO/rpsS/rraA/rsgA/sdhC/sdhD/ybgI/yceD/yidC/zipA
GO:0009060	aerobic respiration	22/315	34/1205	1.85142e-06	6.45529e-05	5.44383e-05	aceK/acnB/cyoA/cyoB/gltA/icd/mdh/ndh/nuoB/nuoF/nuoG/nuoH/nuoI/nuoL/ppc/sdhB/sdhC/sdhD/sucA/sucB/sucC/sucD
GO:0019538	protein metabolic process	73/315	182/1205	5.15362e-06	0.000168459	0.000142064	aceK/acnB/alaS/argS/asnS/aspS/bepA/ccmA/clpA/cysS/dacA/dsbB/fkpB/glyS/hycI/ileS/infC/leuS/lysS/map/metG/nrdA/panD/pepN/pepQ/ppiD/prfB/prmB/psd/ptrA/rcsD/rmf/rplA/rplB/rplC/rplD/rplE/rplF/rplK/rplL/rplM/rplN/rplO/rplQ/rplR/rplT/rplU/rplW/rplX/rpmA/rpmC/rpmD/rpmJ/rpsC/rpsD/rpsE/rpsF/rpsH/rpsJ/rpsK/rpsM/rpsN/rpsO/rpsS/smpB/speD/sppA/trpS/tsaB/tsaE/tyrS/valS/yidC
GO:0043038	amino acid activation	13/315	16/1205	5.53974e-06	0.000170429	0.000143725	alaS/argS/asnS/aspS/cysS/glyS/ileS/leuS/lysS/metG/trpS/tyrS/valS
GO:0022607	cellular component assembly	57/315	133/1205	6.46517e-06	0.000187849	0.000158416	bamB/bamC/bamD/bamE/bepA/can/ccmA/fpr/ftsA/ftsE/ftsQ/ftsX/ftsZ/gltA/gmhA/guaB/ibaG/iscS/iscU/lptE/lptG/mgsA/ppc/prs/ridA/rne/rplA/rplB/rplC/rplD/rplE/rplF/rplK/rplQ/rplT/rplW/rplX/rpmA/rpmC/rpmD/rpoA/rpoB/rpoC/rpsC/rpsD/rpsE/rpsH/rpsN/rpsO/rpsS/rraA/rsgA/sdhC/sdhD/ybgI/yidC/zipA
GO:0051205	protein insertion into membrane	10/315	11/1205	1.13125e-05	0.000311392	0.000262601	bamB/bamC/bamD/bamE/secD/secF/secG/secY/yajC/yidC
GO:0070925	organelle assembly	25/315	45/1205	1.86047e-05	0.000463346	0.000390746	rplA/rplB/rplC/rplD/rplE/rplF/rplK/rplQ/rplT/rplW/rplX/rpmA/rpmC/rpmD/rpoA/rpoB/rpoC/rpsC/rpsD/rpsE/rpsH/rpsN/rpsO/rpsS/rsgA
GO:0140694	non-membrane-bounded organelle assembly	25/315	45/1205	1.86047e-05	0.000463346	0.000390746	rplA/rplB/rplC/rplD/rplE/rplF/rplK/rplQ/rplT/rplW/rplX/rpmA/rpmC/rpmD/rpoA/rpoB/rpoC/rpsC/rpsD/rpsE/rpsH/rpsN/rpsO/rpsS/rsgA
GO:1901564	organonitrogen compound metabolic process	135/315	401/1205	2.22832e-05	0.000529732	0.00044673	accB/accC/aceK/acnB/add/ahpC/alaS/amiB/argS/aroA/asnS/aspS/bepA/ccmA/clpA/cmk/cof/cyoE/cysG/cysS/dacA/dapA/dapD/deoD/dsbB/entB/entC/entE/eutC/fkpB/fpr/ftsE/ftsX/fur/gadA/glmM/glyS/guaA/guaB/hisB/hisC/hisD/hisI/hycI/ileS/ilvB/ilvD/ilvG/infC/iscS/iscU/leuB/leuC/leuS/lpoA/lrp/lysS/map/metB/metG/metH/mltA/mpl/mreB/mreC/nnr/nrdA/panD/pdxH/pepN/pepQ/ppiD/prfB/prmB/prs/psd/ptrA/pyrH/queA/rcsD/relA/ridA/…
GO:0042255	ribosome assembly	22/315	38/1205	2.54209e-05	0.00057805	0.000487477	rplA/rplB/rplC/rplD/rplE/rplF/rplK/rplQ/rplT/rplW/rplX/rpmA/rpmC/rpmD/rpsC/rpsD/rpsE/rpsH/rpsN/rpsO/rpsS/rsgA
GO:0022618	protein-RNA complex assembly	21/315	36/1205	3.35979e-05	0.000702868	0.000592738	rplA/rplB/rplC/rplE/rplF/rplK/rplQ/rplT/rplW/rplX/rpmA/rpmC/rpmD/rpsC/rpsD/rpsE/rpsH/rpsN/rpsO/rpsS/rsgA
GO:0071826	protein-RNA complex organization	21/315	36/1205	3.35979e-05	0.000702868	0.000592738	rplA/rplB/rplC/rplE/rplF/rplK/rplQ/rplT/rplW/rplX/rpmA/rpmC/rpmD/rpsC/rpsD/rpsE/rpsH/rpsN/rpsO/rpsS/rsgA
GO:0043933	protein-containing complex organization	44/315	100/1205	4.00028e-05	0.000780721	0.000658392	can/ccmA/cspE/ftsZ/gltA/gmhA/guaB/mgsA/ppc/prfB/prs/ridA/rne/rplA/rplB/rplC/rplD/rplE/rplF/rplK/rplQ/rplT/rplW/rplX/rpmA/rpmC/rpmD/rpoA/rpoB/rpoC/rpsC/rpsD/rpsE/rpsH/rpsJ/rpsN/rpsO/rpsS/rraA/rsgA/sdhC/sdhD/ybgI/yidC
GO:0022613	ribonucleoprotein complex biogenesis	30/315	60/1205	4.17977e-05	0.000780721	0.000658392	rlmC/rlmI/rlmL/rlmM/rluA/rne/rplA/rplB/rplC/rplD/rplE/rplF/rplK/rplQ/rplT/rplW/rplX/rpmA/rpmC/rpmD/rpsC/rpsD/rpsE/rpsH/rpsJ/rpsN/rpsO/rpsS/rsgA/yceD
GO:0042254	ribosome biogenesis	30/315	60/1205	4.17977e-05	0.000780721	0.000658392	rlmC/rlmI/rlmL/rlmM/rluA/rne/rplA/rplB/rplC/rplD/rplE/rplF/rplK/rplQ/rplT/rplW/rplX/rpmA/rpmC/rpmD/rpsC/rpsD/rpsE/rpsH/rpsJ/rpsN/rpsO/rpsS/rsgA/yceD
GO:0006099	tricarboxylic acid cycle	13/315	18/1205	4.96644e-05	0.000895672	0.000755332	aceK/acnB/gltA/icd/mdh/ppc/sdhB/sdhC/sdhD/sucA/sucB/sucC/sucD
GO:0015980	energy derivation by oxidation of organic compounds	30/315	62/1205	9.26838e-05	0.00161579	0.00136261	aceK/acnB/bisC/cyoA/cyoB/dmsC/gltA/icd/mdh/narH/ndh/nuoA/nuoB/nuoC/nuoE/nuoF/nuoG/nuoH/nuoI/nuoJ/nuoL/ppc/sdhB/sdhC/sdhD/sucA/sucB/sucC/sucD/torZ
GO:0061024	membrane organization	17/315	28/1205	9.89074e-05	0.00166866	0.00140721	bamB/bamC/bamD/bamE/bepA/lptE/lptG/msbA/pal/secD/secF/secG/secY/tolA/tolB/yajC/yidC
GO:0022900	electron transport chain	24/315	46/1205	0.000108981	0.00178116	0.00150208	bisC/cyoA/cyoB/dmsC/dsbB/fldB/icd/kefG/narH/ndh/nuoA/nuoB/nuoC/nuoE/nuoF/nuoG/nuoH/nuoI/nuoJ/nuoL/sdhB/sdhC/sdhD/torZ
GO:0000027	ribosomal large subunit assembly	13/315	19/1205	0.000120446	0.00185274	0.00156244	rplA/rplB/rplC/rplE/rplF/rplK/rplQ/rplT/rplW/rplX/rpmA/rpmC/rpmD
GO:0042273	ribosomal large subunit biogenesis	13/315	19/1205	0.000120446	0.00185274	0.00156244	rplA/rplB/rplC/rplE/rplF/rplK/rplQ/rplT/rplW/rplX/rpmA/rpmC/rpmD
GO:0090150	establishment of protein localization to membrane	11/315	15/1205	0.000161557	0.00241412	0.00203586	asmA/bamB/bamC/bamD/bamE/secD/secF/secG/secY/yajC/yidC
GO:0022904	respiratory electron transport chain	19/315	34/1205	0.000180984	0.00262929	0.00221732	cyoA/cyoB/dmsC/narH/ndh/nuoA/nuoB/nuoC/nuoE/nuoF/nuoG/nuoH/nuoI/nuoJ/nuoL/sdhB/sdhC/sdhD/torZ
GO:0065003	protein-containing complex assembly	37/315	85/1205	0.000232941	0.00329265	0.00277673	can/ccmA/ftsZ/gltA/gmhA/guaB/mgsA/ppc/prs/ridA/rne/rplA/rplB/rplC/rplE/rplF/rplK/rplQ/rplT/rplW/rplX/rpmA/rpmC/rpmD/rpsC/rpsD/rpsE/rpsH/rpsN/rpsO/rpsS/rraA/rsgA/sdhC/sdhD/ybgI/yidC
GO:0010467	gene expression	104/315	306/1205	0.000246344	0.00339047	0.00285923	acnB/alaS/argP/argS/asnS/aspS/bepA/crp/cspE/cueR/cysS/cytR/dsbB/fecA/fis/fkpB/fur/gcvA/glyS/gyrA/gyrB/hcaR/hupB/hycI/ileS/infC/iscR/iscS/leuS/lrhA/lrp/lysS/metG/mnmA/mraZ/nrdA/oxyR/panD/phoU/pnp/ppiD/prfB/proQ/psd/queA/rcsB/rimO/rlmC/rlmI/rlmL/rlmM/rluA/rmf/rnb/rne/rplA/rplB/rplC/rplD/rplE/rplF/rplK/rplL/rplM/rplN/rplO/rplQ/rplR/rplT/rplU/rplW/rplX/rpmA/rpmC/rpmD/rpmJ/rpoA/rpoB/rpoC/rpoS/rppH/rps…
GO:0009059	macromolecule biosynthetic process	118/315	360/1205	0.000463653	0.00621771	0.00524347	acnB/alaS/argP/argS/asnS/aspS/bepA/ccmA/crp/cspE/cueR/cysS/cytR/dacA/dnaB/dnaX/dsbB/eptA/fecA/fis/fkpB/fur/galE/gcvA/glmM/glyS/gmhA/gyrA/gyrB/hcaR/hupB/hycI/ileS/infC/iscR/iscS/leuS/lpoA/lrhA/lrp/lysS/metG/mnmA/mpl/mraZ/mreB/mreC/nrdA/oxyR/panD/phoU/pnp/ppiD/prfB/priB/proQ/psd/queA/rcsB/rimO/rlmC/rlmI/rlmL/rlmM/rluA/rmf/rnb/rne/rplA/rplB/rplC/rplD/rplE/rplF/rplK/rplL/rplM/rplN/rplO/rplQ/rplR/rplT…
GO:0051668	localization within membrane	12/315	19/1205	0.000680954	0.00868632	0.00732529	asmA/bamB/bamC/bamD/bamE/lolA/secD/secF/secG/secY/yajC/yidC
GO:0072657	protein localization to membrane	12/315	19/1205	0.000680954	0.00868632	0.00732529	asmA/bamB/bamC/bamD/bamE/lolA/secD/secF/secG/secY/yajC/yidC
GO:0006091	generation of precursor metabolites and energy	36/315	88/1205	0.00120969	0.0150636	0.0127033	aceK/acnB/bisC/cyoA/cyoB/dmsC/dsbB/fbaB/fldB/gltA/gpmA/icd/kefG/mdh/narH/ndh/nuoA/nuoB/nuoC/nuoE/nuoF/nuoG/nuoH/nuoI/nuoJ/nuoL/ppc/sdhB/sdhC/sdhD/sucA/sucB/sucC/sucD/talB/torZ
GO:0051649	establishment of localization in cell	12/315	20/1205	0.00130692	0.0158958	0.0134051	asmA/ccmA/fecA/fepA/fepB/secD/secF/secG/secY/tatA/tatB/tatC
GO:0006399	tRNA metabolic process	23/315	50/1205	0.00155949	0.0185366	0.0156322	alaS/argS/asnS/aspS/cysS/glyS/ileS/iscS/leuS/lysS/metG/mnmA/queA/rimO/rluA/rne/rppH/thiI/trpS/tsaB/tsaE/tyrS/valS
GO:0019725	cellular homeostasis	21/315	45/1205	0.00200114	0.0232577	0.0196135	ahpC/ahpF/ccmA/cydD/exbD/fecA/fepA/fepB/gadA/ibaG/iscU/kefB/kefC/kefG/phoU/rpoA/rpoB/rpoC/sthA/tonB/trxB
GO:0042592	homeostatic process	22/315	48/1205	0.00209477	0.0236009	0.0199029	ahpC/ahpF/ccmA/cydD/exbD/fecA/fepA/fepB/gadA/ibaG/iscU/kefB/kefC/kefG/ndh/phoU/rpoA/rpoB/rpoC/sthA/tonB/trxB
GO:0044271	cellular nitrogen compound biosynthetic process	107/315	332/1205	0.00212092	0.0236009	0.0199029	accB/accC/acnB/add/ahpC/alaS/argP/argS/asnS/aspS/cmk/cof/crp/cspE/cueR/cyoE/cysG/cysS/cytR/dnaB/dnaX/entB/entC/entE/fecA/fis/fur/gcvA/glmM/glyS/guaA/guaB/gyrA/gyrB/hcaR/hupB/ileS/infC/iscR/iscS/leuS/lrhA/lrp/lysS/metG/mraZ/nrdA/oxyR/panD/pdxH/prfB/priB/prs/pyrH/queA/rcsB/relA/rmf/rplA/rplB/rplC/rplD/rplE/rplF/rplK/rplL/rplM/rplN/rplO/rplQ/rplR/rplT/rplU/rplW/rplX/rpmA/rpmC/rpmD/rpmJ/rpoA/rpoB/rpo…
GO:0043170	macromolecule metabolic process	145/315	474/1205	0.00296583	0.0323152	0.0272518	aceK/acnB/alaS/amiB/argP/argS/asnS/aspS/bepA/ccmA/clpA/crp/cspE/cueR/cysS/cytR/dacA/dnaB/dnaX/dsbB/eptA/fecA/fis/fkpB/ftsE/ftsX/fur/galE/gcvA/glmM/glyS/gmhA/gyrA/gyrB/hcaR/hupB/hycI/ileS/infC/iscR/iscS/leuS/lpoA/lrhA/lrp/lysS/map/metG/mltA/mnmA/mpl/mraZ/mreB/mreC/mug/mukB/mutL/mutY/nrdA/oxyR/panD/parC/pepN/pepQ/phoU/pnp/ppiD/prfB/priB/prmB/proQ/psd/ptrA/queA/radA/rcsB/rcsD/recC/rimO/rlmC/rlmI/rlm…
GO:0051641	cellular localization	25/315	58/1205	0.00302902	0.0323302	0.0272644	asmA/bamB/bamC/bamD/bamE/ccmA/dtpA/exbD/fecA/fepA/fepB/lolA/mdtK/secD/secF/secG/secY/tatA/tatB/tatC/tolA/tolB/tonB/yajC/yidC
GO:0007049	cell cycle	17/315	35/1205	0.00319043	0.0333719	0.028143	amiB/dedD/ftsA/ftsE/ftsQ/ftsX/ftsZ/mpl/mreB/mukB/nlpD/pal/parC/seqA/tolA/tolB/zipA
GO:0006886	intracellular protein transport	8/315	12/1205	0.00360817	0.0362898	0.0306037	asmA/secD/secF/secG/secY/tatA/tatB/tatC
GO:0046907	intracellular transport	8/315	12/1205	0.00360817	0.0362898	0.0306037	asmA/secD/secF/secG/secY/tatA/tatB/tatC
GO:0045184	establishment of protein localization	21/315	47/1205	0.00388267	0.0381402	0.0321641	asmA/bamB/bamC/bamD/bamE/dtpA/exbD/lolA/mdtK/secD/secF/secG/secY/tatA/tatB/tatC/tolA/tolB/tonB/yajC/yidC
GO:0034660	ncRNA metabolic process	27/315	65/1205	0.003938	0.0381402	0.0321641	alaS/argS/asnS/aspS/cysS/glyS/ileS/iscS/leuS/lysS/metG/mnmA/queA/rimO/rlmC/rlmI/rlmL/rlmM/rluA/rne/rppH/thiI/trpS/tsaB/tsaE/tyrS/valS
GO:0006520	amino acid metabolic process	39/315	103/1205	0.0041974	0.0399135	0.0336595	alaS/argS/aroA/asnS/aspS/cysS/dapA/dapD/eutC/gadA/glyS/guaA/hisB/hisC/hisD/hisI/ileS/ilvB/ilvD/ilvG/iscS/iscU/leuB/leuC/leuS/lrp/lysS/metB/metG/metH/panD/ridA/sucB/thiI/thrB/thrC/trpS/tyrS/valS
GO:0008104	protein localization	21/315	48/1205	0.00527327	0.0483845	0.0408033	asmA/bamB/bamC/bamD/bamE/dtpA/exbD/lolA/mdtK/secD/secF/secG/secY/tatA/tatB/tatC/tolA/tolB/tonB/yajC/yidC
GO:0070727	cellular macromolecule localization	21/315	48/1205	0.00527327	0.0483845	0.0408033	asmA/bamB/bamC/bamD/bamE/dtpA/exbD/lolA/mdtK/secD/secF/secG/secY/tatA/tatB/tatC/tolA/tolB/tonB/yajC/yidC

## Sheet: Cluster 4
Simplified GO Enrich
ID	Description	Shortened Term	GeneRatio	BgRatio	pvalue	p.adjust	qvalue	geneID
GO:0042938	dipeptide transport	Dipeptide Transport	9/114	16/1205	2.90994e-06	0.00080859	0.000780928	ddpA/ddpB/ddpC/ddpD/ddpF/dppB/dppC/dppD/dppF
GO:0071702	organic substance transport	Organic Transport	34/114	171/1205	4.04295e-06	0.00080859	0.000780928	arnF/csgE/csgF/csgG/ddpA/ddpB/ddpC/ddpD/ddpF/dppB/dppC/dppD/dppF/emrK/eutH/fryA/glnQ/gspL/gspM/hisM/leuE/mdtM/mtlA/phnC/phnF/rbsA/ugpA/xanQ/xylF/xylG/ydcS/ydcV/yehW/yhdX																																							37
GO:0045184	establishment of protein localization	Protein Localisation	14/114	47/1205	4.91621e-05	0.00284037	0.0027432	csgE/csgF/csgG/ddpA/ddpB/ddpC/ddpD/ddpF/dppB/dppC/dppD/dppF/gspL/gspM
GO:0071705	nitrogen compound transport	Nitrogen Transport	24/114	114/1205	5.86743e-05	0.00284037	0.0027432	csgE/csgF/csgG/ddpA/ddpB/ddpC/ddpD/ddpF/dppB/dppC/dppD/dppF/eutH/glnQ/gspL/gspM/hisM/leuE/sbp/xanQ/ydcS/ydcV/yehW/yhdX
GO:0006810	transport	Transport	43/114	269/1205	6.37574e-05	0.00284037	0.0027432	arnF/bfr/csgE/csgF/csgG/ddpA/ddpB/ddpC/ddpD/ddpF/dppB/dppC/dppD/dppF/emrK/eutH/fryA/glnQ/gspL/gspM/hisM/leuE/mdtL/mdtM/mtlA/phnC/phnF/rbsA/sbp/tauC/ugpA/xanQ/xylF/xylG/ydcS/ydcT/ydcU/ydcV/ydfJ/yehW/ygjI/yhdX/yhjX
GO:0008104	protein localization	Protein Localisation	14/114	48/1205	6.39083e-05	0.00284037	0.0027432	csgE/csgF/csgG/ddpA/ddpB/ddpC/ddpD/ddpF/dppB/dppC/dppD/dppF/gspL/gspM
GO:0070727	cellular macromolecule localization	Macromolecule Localisation	14/114	48/1205	6.39083e-05	0.00284037	0.0027432	csgE/csgF/csgG/ddpA/ddpB/ddpC/ddpD/ddpF/dppB/dppC/dppD/dppF/gspL/gspM
GO:0030031	cell projection assembly	Projection Assembly	6/114	13/1205	0.000622164	0.0150089	0.0144954	csgE/csgF/csgG/flhC/flhD/yfcU
GO:0008283	cell population proliferation	Cell Proliferation	7/114	18/1205	0.000746177	0.015709	0.0151716	csgE/csgF/csgG/flgM/flhC/flhD/yfcU
GO:0030030	cell projection organization	Projection Organisation	7/114	18/1205	0.000746177	0.015709	0.0151716	csgE/csgF/csgG/flgM/flhC/flhD/yfcU
Full GO Enrich
ID	Description	GeneRatio	BgRatio	pvalue	p.adjust	qvalue	geneID
GO:0042938	dipeptide transport	9/114	16/1205	2.90994e-06	0.00080859	0.000780928	ddpA/ddpB/ddpC/ddpD/ddpF/dppB/dppC/dppD/dppF
GO:0071702	organic substance transport	34/114	171/1205	4.04295e-06	0.00080859	0.000780928	arnF/csgE/csgF/csgG/ddpA/ddpB/ddpC/ddpD/ddpF/dppB/dppC/dppD/dppF/emrK/eutH/fryA/glnQ/gspL/gspM/hisM/leuE/mdtM/mtlA/phnC/phnF/rbsA/ugpA/xanQ/xylF/xylG/ydcS/ydcV/yehW/yhdX
GO:0006857	oligopeptide transport	9/114	18/1205	1.04923e-05	0.00139897	0.00135111	ddpA/ddpB/ddpC/ddpD/ddpF/dppB/dppC/dppD/dppF
GO:0015031	protein transport	14/114	43/1205	1.56861e-05	0.00156861	0.00151494	csgE/csgF/csgG/ddpA/ddpB/ddpC/ddpD/ddpF/dppB/dppC/dppD/dppF/gspL/gspM
GO:0045184	establishment of protein localization	14/114	47/1205	4.91621e-05	0.00284037	0.0027432	csgE/csgF/csgG/ddpA/ddpB/ddpC/ddpD/ddpF/dppB/dppC/dppD/dppF/gspL/gspM
GO:0071705	nitrogen compound transport	24/114	114/1205	5.86743e-05	0.00284037	0.0027432	csgE/csgF/csgG/ddpA/ddpB/ddpC/ddpD/ddpF/dppB/dppC/dppD/dppF/eutH/glnQ/gspL/gspM/hisM/leuE/sbp/xanQ/ydcS/ydcV/yehW/yhdX
GO:0006810	transport	43/114	269/1205	6.37574e-05	0.00284037	0.0027432	arnF/bfr/csgE/csgF/csgG/ddpA/ddpB/ddpC/ddpD/ddpF/dppB/dppC/dppD/dppF/emrK/eutH/fryA/glnQ/gspL/gspM/hisM/leuE/mdtL/mdtM/mtlA/phnC/phnF/rbsA/sbp/tauC/ugpA/xanQ/xylF/xylG/ydcS/ydcT/ydcU/ydcV/ydfJ/yehW/ygjI/yhdX/yhjX
GO:0008104	protein localization	14/114	48/1205	6.39083e-05	0.00284037	0.0027432	csgE/csgF/csgG/ddpA/ddpB/ddpC/ddpD/ddpF/dppB/dppC/dppD/dppF/gspL/gspM
GO:0070727	cellular macromolecule localization	14/114	48/1205	6.39083e-05	0.00284037	0.0027432	csgE/csgF/csgG/ddpA/ddpB/ddpC/ddpD/ddpF/dppB/dppC/dppD/dppF/gspL/gspM
GO:0051234	establishment of localization	43/114	273/1205	9.40458e-05	0.00376183	0.00363314	arnF/bfr/csgE/csgF/csgG/ddpA/ddpB/ddpC/ddpD/ddpF/dppB/dppC/dppD/dppF/emrK/eutH/fryA/glnQ/gspL/gspM/hisM/leuE/mdtL/mdtM/mtlA/phnC/phnF/rbsA/sbp/tauC/ugpA/xanQ/xylF/xylG/ydcS/ydcT/ydcU/ydcV/ydfJ/yehW/ygjI/yhdX/yhjX
GO:0051179	localization	43/114	275/1205	0.000113705	0.00413473	0.00399328	arnF/bfr/csgE/csgF/csgG/ddpA/ddpB/ddpC/ddpD/ddpF/dppB/dppC/dppD/dppF/emrK/eutH/fryA/glnQ/gspL/gspM/hisM/leuE/mdtL/mdtM/mtlA/phnC/phnF/rbsA/sbp/tauC/ugpA/xanQ/xylF/xylG/ydcS/ydcT/ydcU/ydcV/ydfJ/yehW/ygjI/yhdX/yhjX
GO:0051641	cellular localization	15/114	58/1205	0.000159363	0.0053121	0.00513037	bfr/csgE/csgF/csgG/ddpA/ddpB/ddpC/ddpD/ddpF/dppB/dppC/dppD/dppF/gspL/gspM
GO:0015833	peptide transport	10/114	30/1205	0.000229645	0.007066	0.00682427	ddpA/ddpB/ddpC/ddpD/ddpF/dppB/dppC/dppD/dppF/yhdX
GO:0055085	transmembrane transport	37/114	231/1205	0.000262308	0.00749452	0.00723812	arnF/csgE/csgF/csgG/ddpA/ddpB/ddpC/dppB/dppC/dppD/dppF/emrK/fryA/glnQ/gspL/gspM/hisM/leuE/mdtL/mdtM/mtlA/rbsA/sbp/tauC/ugpA/xanQ/xylF/xylG/ydcS/ydcT/ydcU/ydcV/ydfJ/yehW/ygjI/yhdX/yhjX
GO:0035442	dipeptide transmembrane transport	6/114	12/1205	0.000362839	0.00967571	0.0093447	ddpB/ddpC/dppB/dppC/dppD/dppF
GO:0030031	cell projection assembly	6/114	13/1205	0.000622164	0.0150089	0.0144954	csgE/csgF/csgG/flhC/flhD/yfcU
GO:0033036	macromolecule localization	16/114	72/1205	0.000637878	0.0150089	0.0144954	csgE/csgF/csgG/ddpA/ddpB/ddpC/ddpD/ddpF/dppB/dppC/dppD/dppF/emrK/gspL/gspM/mdtM
GO:0008283	cell population proliferation	7/114	18/1205	0.000746177	0.015709	0.0151716	csgE/csgF/csgG/flgM/flhC/flhD/yfcU
GO:0030030	cell projection organization	7/114	18/1205	0.000746177	0.015709	0.0151716	csgE/csgF/csgG/flgM/flhC/flhD/yfcU
GO:0042886	amide transport	10/114	35/1205	0.000929952	0.018599	0.0179628	ddpA/ddpB/ddpC/ddpD/ddpF/dppB/dppC/dppD/dppF/yhdX
GO:0035672	oligopeptide transmembrane transport	6/114	14/1205	0.00100539	0.0191502	0.0184951	ddpB/ddpC/dppB/dppC/dppD/dppF

## Sheet: Cluster 5
Full GO Enrich
ID	Description	Simplified Term	GeneRatio	BgRatio	pvalue	p.adjust	qvalue	geneID
GO:0009607	response to biotic stimulus	Response to Biotic Stimulus	5/53	11/1205	5.15295e-05	0.0134492	0.0133434	pspA/pspB/pspD/pspG/tqsA
